# Supplementary material for: Differential peripheral immune signatures elicited by vegan versus ketogenic diets in humans
Source: Nat Med. 2024 Jan 30;30(2):560–72. doi: 10.1038/s41591-023-02761-2 (PMC10878979; doi:10.1038/s41591-023-02761-2)
Supplement: Supplementary file 3 — List of all proteins measured in SomaLogic. [file 41591_2023_2761_MOESM3_ESM.xlsx]

## Sheet: output
proteins
A2M
ABL1
ABL2
ACAN
ACE2
ACP1
ACP5
ACVR1B
ACVRL1
ACY1
ADAM12
ADAM9
ADAMTS1
ADAMTS13
ADAMTS15
ADAMTS4
ADAMTS5
ADCYAP1
ADCYAP1.1
ADGRE2
ADGRG5
ADIPOQ
ADM
ADRBK1
ADSL
AFM
AFP
AGER
AGR2
AGRP
AGT
AHSG
AIF1
AIMP1
AIP
AK1
AKR1A1
AKR7A2
AKT1.AKT2.AKT3
AKT2
ALB
ALCAM
ALDOA
AMH
AMICA1
AMIGO2
AMN
ANG
ANGPT1
ANGPT2
ANGPT4
ANGPTL3
ANGPTL4
ANK2
ANP32B
ANXA1
ANXA2
ANXA5
ANXA6
APCS
APOA1
APOB
APOD
APOE
APOE.1
APOE.2
APOE.3
APOL1
APOM
APP
AREG
ARG1
ARID3A
ARPP19
ARSA
ARSB
ARTN
ASAH2
ASGR1
ATP5B
ATP5O
AURKA
AURKB
AZU1
B2M
BAD
BCAM
BCAN
BCAR3
BCL2
BCL2A1
BCL2L1
BCL2L2
BCL6
BDNF
BGLAP
BGN
BID
BIRC3
BIRC5
BIRC7
BMP1
BMP10
BMP6
BMP7
BMPER
BMPR1A
BMPR2
BMX
BOC
BPI
BRF1
BSG
BST1
BTC
BTK
C10orf54
C1QA.C1QB..C1QC
C1QBP
C1R
C2
C3
C3.1
C3.2
C3.3
C3.4
C3.5
C4A.C4B
C4A.C4B.1
C5
C5.1
C5.C6
C6
C7
C8A.C8B.C8G
C9
CA1
CA10
CA13
CA2
CA3
CA4
CA6
CA7
CA9
CADM1
CADM3
CALR
CAMK1
CAMK1D
CAMK2A
CAMK2B
CAMK2D
CAMKK1
CAPG
CAPN1.CAPNS1
CASP10
CASP2
CASP3
CAST
CAT
CBX5
CCDC80
CCL1
CCL11
CCL13
CCL14
CCL15
CCL16
CCL17
CCL18
CCL19
CCL2
CCL20
CCL21
CCL22
CCL23
CCL23.1
CCL24
CCL25
CCL26
CCL27
CCL28
CCL3
CCL3L1
CCL4L1
CCL5
CCL7
CCL8
CCNB1
CD109
CD163
CD177
CD200
CD200R1
CD207
CD209
CD22
CD226
CD244
CD27
CD274
CD300C
CD33
CD36
CD38
CD4
CD40LG
CD47
CD48
CD55
CD59
CD5L
CD63
CD70
CD80
CD83
CD84
CD86
CD93
CD97
CDC2.CCNB1
CDC37
CDC42BPB
CDH1
CDH12
CDH15
CDH2
CDH3
CDH5
CDH6
CDK2.CCNA2
CDK5.CDK5R1
CDK8.CCNC
CDKN1B
CDNF
CDON
CEBPB
CFB
CFC1
CFD
CFH
CFHR5
CFI
CFL1
CFP
CGA.CGB
CGA.FSHB
CGA.LHB
CGA.TSHB
CHEK1
CHEK2
CHGA
CHI3L1
CHIT1
CHKB
CHL1
CHRDL1
CHST15
CHST2
CHST6
CKAP2
CKB
CKB.CKM
CKM
CLC
CLEC11A
CLEC11A.1
CLEC1B
CLEC4M
CLEC7A
CLIC1
CLU
CMA1
CMPK1
CNDP1
CNDP2
CNTF
CNTFR
CNTN1
CNTN2
CNTN4
CNTN5
COL18A1
COL23A1
COL8A1
COLEC11
COLEC12
COMMD7
COTL1
CPB2
CPE
CPNE1
CRELD1
CRISP3
CRK
CRLF1.CLCF1
CRLF2
CRP
CRTAM
CRYZL1
CSF1
CSF1R
CSF2
CSF3
CSF3R
CSH1.CSH2
CSK
CSNK2A1
CSNK2A1.CSNK2B
CSNK2A2.CSNK2B
CSRP3
CST1
CST2
CST3
CST4
CST5
CST6
CST7
CTF1
CTGF
CTLA4
CTSA
CTSB
CTSC
CTSD
CTSE
CTSF
CTSG
CTSH
CTSS
CTSV
CTSZ
CX3CL1
CXCL1
CXCL10
CXCL11
CXCL12
CXCL13
CXCL16
CXCL3.CXCL2
CXCL5
CXCL6
CXCL8
CXCL9
CYCS
CYP3A4
DAPK2
DBNL
DCN
DCTN2
DCTPP1
DDC
DDR1
DDR2
DDX19B
DHH
DIABLO
DKK1
DKK3
DKK4
DKKL1
DLL1
DLL4
DNAJB1
DNAJC19
DPP7
DPT
DSC2
DSC3
DSCAM
DSG1
DUSP3
DYNLL1
DYNLRB1
DYRK3
ECE1
ECM1
EDA
EDA2R
EDAR
EEF1B2
EFEMP1
EFNA2
EFNA3
EFNA4
EFNA5
EFNB1
EFNB2
EFNB3
EGF
EGFR
EGFR.1
EHMT2
EIF4A3
EIF4EBP2
EIF4G2
EIF4H
EIF5
EIF5A
ELANE
ENG
ENO1
ENO2
ENPP7
ENTPD1
ENTPD3
ENTPD5
EPB41
EPHA1
EPHA10
EPHA2
EPHA3
EPHA5
EPHB2
EPHB4
EPHB6
EPO
EPOR
EPS15L1
ERAP1
ERBB2
ERBB3
ERBB4
EREG
ERP29
ESAM
ESD
ESM1
ESR1
ETHE1
F10
F10.1
F11
F2
F2.1
F3
F5
F7
F9
F9.1
FABP1
FABP3
FABP5
FAM107A
FAM107B
FAM3B
FAM3D
FAP
FAS
FASLG
FCAR
FCER2
FCGR1A
FCGR2A
FCGR2B
FCGR3B
FCN1
FCN2
FCN3
FCRL3
FER
FETUB
FGA.FGB.FGG
FGA.FGB.FGG.1
FGF1
FGF10
FGF12
FGF16
FGF17
FGF18
FGF19
FGF2
FGF20
FGF23
FGF4
FGF5
FGF6
FGF7
FGF8
FGF8.1
FGF9
FGFR1
FGFR2
FGFR3
FGFR4
FGG
FGR
FIGF
FLRT1
FLRT2
FLRT3
FLT3
FLT3LG
FLT4
FN1
FN1.1
FN1.2
FOLH1
FRZB
FST
FSTL1
FSTL3
FTCD
FTH1.FTL
FUT3
FUT5
FYN
GAPDH
GAS1
GCG
GCKR
GDF11
GDF11.MSTN
GDF15
GDF2
GDF5
GDF9
GDI2
GDNF
GFAP
GFRA1
GFRA2
GFRA3
GH1
GHR
GHRL
GNLY
GNS
GOT1
GP1BA
GP6
GPC2
GPC3
GPC5
GPC6
GPD1
GPI
GPNMB
GPT
GRAP2
GRB2
GREM1
GRN
GRP
GSK3A.GSK3B
GSN
GSTA3
GSTP1
GZMA
GZMB
GZMH
H2AFZ
HAAO
HAMP
HAPLN1
HAT1
HAVCR2
HBA1.HBB
HBEGF
HCK
HDAC8
HDGFRP2
HFE2
HGF
HGFAC
HHLA2
HIBADH
HIF1A
HINT1
HIPK3
HIST1H1C
HIST1H3A
HIST2H2BE
HIST3H2A
HK1
HK2
HMGB1
HMGCR
HMGN1
HMOX2
HNRNPA2B1
HNRNPAB
HNRNPK
HP
HPGD
HPX
HRG
HS6ST1
HSD17B1
HSD17B10
HSP90AA1.HSP90AB1
HSP90AB1
HSPA1A
HSPA8
HSPB1
HSPD1
HTRA2
Human.virus
Human.virus.1
Human.virus.2
Human.virus.3
IBSP
ICAM1
ICAM2
ICAM3
ICAM5
ICOS
ICOSLG
IDE
IDS
IDUA
IFNA10
IFNA2
IFNA7
IFNAR1
IFNB1
IFNG
IFNGR1
IFNGR2
IFNL1
IFNL2
IGF1
IGF1R
IGF2R
IGFBP1
IGFBP2
IGFBP3
IGFBP4
IGFBP5
IGFBP6
IGFBP7
IGHA1.IGHA2
IGHD..IGK..IGL.
IGHE.IGK..IGL.
IGHG1.IGHG2.IGHG3.IGHG4.IGK..IGL.
IGHM.IGJ.IGK..IGL.
IL10
IL10RA
IL10RB
IL11
IL12A.IL12B
IL12B.IL23A
IL12RB1
IL12RB2
IL13
IL13RA1
IL15RA
IL16
IL17A
IL17B
IL17D
IL17F
IL17RA
IL17RB
IL17RC
IL17RD
IL18BP
IL18R1
IL18RAP
IL19
IL1A
IL1B
IL1R1
IL1R2
IL1RAP
IL1RAPL2
IL1RL1
IL1RL2
IL1RN
IL2
IL20
IL20RA
IL22
IL22RA1
IL22RA2
IL23R
IL24
IL25
IL27.EBI3
IL27RA
IL2RA
IL2RG
IL3
IL34
IL36A
IL36B
IL37
IL3RA
IL4
IL4R
IL5
IL5RA
IL6
IL6R
IL6ST
IL7
IL7R
IL9
IMPDH1
IMPDH2
ING1
INHBA
INHBA.INHBB
INS
INSR
IRF1
ISG15
ISLR2
ITGA1.ITGB1
ITGA2B.ITGB3
ITGAV.ITGB5
ITIH4
JAG1
JAG2
JAK2
JAM2
JAM3
JUN
KAT6A
KDR
KEAP1
KIF23
KIR2DL4
KIR3DL2
KIR3DS1
KIRREL3
KIT
KLK11
KLK12
KLK13
KLK14
KLK3
KLK4
KLK5
KLK6
KLK7
KLK8
KLKB1
KLRF1
KLRK1
KNG1
KPNA2
KPNB1
KRAS
KREMEN2
KRT18
KYNU
L1CAM
LAG3
LAMA1.LAMB1..LAMC1
LAYN
LBP
LCK
LCMT1
LCN2
LCORL
LDHB
LDLR
LEP
LEPR
LGALS2
LGALS3
LGALS3BP
LGALS4
LGALS7
LGALS8
LGALS9
LGMN
LIFR
LILRB1
LILRB2
LIN7B
LMAN2
LMNB1
LPO
LRIG3
LRP1
LRP1B
LRP8
LRPAP1
LRRK2
LRRTM1
LRRTM3
LSAMP
LTA
LTA.LTB
LTA.LTB.1
LTA4H
LTBP4
LTBR
LTF
LUM
LY86
LY9
LYN
LYN.1
LYPD3
LYVE1
LYZ
MAP2K1
MAP2K2
MAP2K3
MAP2K4
MAP3K7.TAB1
MAPK1
MAPK11
MAPK12
MAPK13
MAPK14
MAPK3
MAPK8
MAPK9
MAPKAPK2
MAPKAPK3
MAPKAPK5
MAPT
MASP1
MATK
MATN2
MATN3
MB
MBD4
MBL2
MCL1
MDH1
MDK
MDM2
MED1
MEPE
MET
METAP1
METAP2
MFGE8
MFRP
MIA
MICA
MICB
MIF
MMEL1
MMP1
MMP10
MMP12
MMP13
MMP14
MMP16
MMP17
MMP2
MMP3
MMP7
MMP8
MMP9
MPL
MPO
MRC1
MRC2
MSLN
MSN
MSR1
MST1
MST1R
MSTN
MUC1
MYBPC1
MYC
N6AMT1
NAAA
NACA
NAGK
NAMPT
NANOG
NAPA
NBL1
NCAM1
NCK1
NCR1
NCR2
NCR3
NEGR1
NGF
NID1
NID2
NLGN4X
NME1
NME2
NMT1
NOG
NOTCH1
NOTCH2
NOTCH3
NOV
NPPA
NPPB
NPPB.1
NR1D1
NR3C1
NRCAM
NRG1
NRG4
NRP1
NRXN1
NRXN3
NSFL1C
NTF3
NTF4
NTN1
NTN4
NTRK1
NTRK2
NTRK3
NUDCD3
NXPH1
OAS1
OCIAD1
OLFM4
OLR1
OMD
OPCML
OSM
P4HB
PA2G4
PAFAH1B2
PAK3
PAK6
PAK7
PAPPA
PARK7
PCNA
PCSK7
PCSK9
PDCD1LG2
PDE11A
PDE1A
PDE2A
PDE3A
PDE4D
PDE5A
PDE7A
PDE9A
PDGFA
PDGFB
PDGFC
PDGFRA
PDGFRB
PDIA3
PDK1
PDPK1
PDXK
PDXP
PEBP1
PECAM1
PES1
PEX5
PF4
PFDN5
PGAM1
PGD
PGF
PGK1
PGLYRP1
PGM1
PI3
PIANP
PIAS4
PIGR
PIK3CA.PIK3R1
PIK3CG
PIM1
PKM2
PLA2G10
PLA2G1B
PLA2G2A
PLA2G2E
PLA2G5
PLA2G7
PLAT
PLAU
PLAUR
PLCG1
PLG
PLG.1
PLG.2
PLK1
PLXNB2
PLXNC1
POMC
POMC.1
POMC.2
PON1
POR
POSTN
PPA1
PPBP
PPBP.1
PPIA
PPIB
PPID
PPIE
PPIF
PPP3CA.PPP3R1
PPP3R1
PPY
PRDX1
PRDX5
PRDX6
PRKAA1.PRKAB1..PRKAG1
PRKAA2.PRKAB2.PRKAG1
PRKACA
PRKCA
PRKCB
PRKCD
PRKCG
PRKCI
PRKCQ
PRKCZ
PRL
PRLR
PROC
PROC.1
PROK1
PROS1
PRSS1
PRSS2
PRSS22
PRSS27
PRSS3
PRTN3
PSMA1
PSMA2
PSMA6
PSMD7
PSME1
PSME3
PSPN
PTEN
PTGS2
PTH
PTHLH
PTK2
PTK6
PTN
PTPN1
PTPN11
PTPN2
PTPN6
PYY
RAC1
RAC3
RAD51
RAN
RARRES2
RASA1
RB1
RBM39
RBP4
REG1A
REG4
RELT
REN
RET
RETN
RGMA
RGMB
RNASEH1
RNF43
ROBO2
ROBO3
ROR1
RPS27A
RPS27A.1
RPS3
RPS3A
RPS6KA3
RPS6KA5
RPS7
RPSA
RSPO2
RSPO3
RSPO4
RTN4R
RXFP1
S100A12
S100A4
S100A6
S100A7
S100A9
SAA1
SBDS
SCARB2
SCARF1
SCARF2
SCGB2A1
SCT
SECTM1
SELE
SELL
SELP
SEMA3A
SEMA3E
SEMA5A
SEMA6A
SEMA6B
SERPINA1
SERPINA10
SERPINA3
SERPINA3.1
SERPINA4
SERPINA5
SERPINA6
SERPINA7
SERPINC1
SERPIND1
SERPINE1
SERPINE2
SERPINF1
SERPINF2
SERPING1
SET
SEZ6L2
SFN
SFRP1
SFTPD
SGTA
SH2D1A
SHBG
SHC1
SHH
SIGLEC1
SIGLEC14
SIGLEC6
SIGLEC7
SIGLEC9
SIRPA
SIRT2
SKP1
SLAMF6
SLAMF7
SLC25A18
SLITRK1
SLITRK5
SLPI
SMAD2
SMAD3
SMOC1
SMPDL3A
SNAP25
SNCA
SNRPF
SNX4
SOD1
SOD2
SOD3
SORCS2
SOST
SPARC
SPARCL1
SPHK1
SPHK2
SPINT1
SPINT2
SPOCK1
SPOCK2
SPON1
SPP1
SPTAN1
SRC
SSRP1
SST
STAB2
STAT1
STAT3
STAT6
STC1
STIP1
STK16
STK17B
STUB1
STX1A
SUMO3
SYNCRIP
TACSTD2
TAGLN2
TBK1
TBP
TDGF1
TEC
TEK
TF
TFF1
TFF2
TFF3
TFPI
TG
TGFB1
TGFB2
TGFB3
TGFBI
TGFBR2
TGFBR3
TGM3
THBS1
THBS2
THBS4
THPO
TIE1
TIMP1
TIMP2
TIMP3
TK1
TKT
TLR2
TLR4
TLR4.LY96
TMPRSS15
TNC
TNF
TNFAIP6
TNFRSF10A
TNFRSF10B
TNFRSF10D
TNFRSF11A
TNFRSF11B
TNFRSF12A
TNFRSF13B
TNFRSF13C
TNFRSF14
TNFRSF17
TNFRSF18
TNFRSF19
TNFRSF1A
TNFRSF1B
TNFRSF21
TNFRSF4
TNFRSF6B
TNFRSF8
TNFRSF9
TNFSF11
TNFSF12
TNFSF13B
TNFSF14
TNFSF15
TNFSF18
TNFSF4
TNFSF8
TNFSF9
TNNI2
TNNI3
TNNT2
TOP1
TP53
TPI1
TPM1
TPM2
TPM4
TPO
TPSB2
TPSG1
TPT1
TSLP
TXNDC12
TYK2
TYMS
TYRO3
UBB
UBC
UBE2G2
UBE2I
UBE2L3
UBE2N
UCHL1
UFC1
UFM1
ULBP1
ULBP2
ULBP3
UNC5C
UNC5D
USP25
VAV1
VCAM1
VEGFA
VEGFA.1
VEGFC
VIP
VTA1
VTN
VWF
WFIKKN1
WFIKKN2
WIF1
WISP1
WISP3
WNK3
WNT7A
XCL1
XPNPEP1
XRCC6
YES1
YES1
YWHAB
YWHAB.YWHAE.YWHAG.YWHAH.YWHAQ.YWHAZ.SFN
YWHAE
YWHAQ
YWHAZ
ZAP70
ZNRF3
