# Supplementary material for: Differential peripheral immune signatures elicited by vegan versus ketogenic diets in humans
Source: Nat Med. 2024 Jan 30;30(2):560–72. doi: 10.1038/s41591-023-02761-2 (PMC10878979; doi:10.1038/s41591-023-02761-2)
Supplement: Supplementary file 5 — Metabolomics data for plasma with mean values per diet, fold change and adj. P value for ketogenic/vegan diet versus baseline diet. [file 41591_2023_2761_MOESM5_ESM.xlsx]

## Sheet: metabolomics_plasma_analysis_co
CHEM_ID	CHEMICAL_NAME	SUB_PATHWAY	SUPER_PATHWAY	mean_baseline	mean_keto	mean_vegan	log2_FC_keto_vs_BA	adj_pvale_keto_vs_BA	log2_FC_vegan_vs_BA	adj_pvale_vegan_vs_BA
50	spermidine	Polyamine Metabolism	Amino Acid	1.22305	1.15569	1.16481	-0.0443921	470.573	-0.0383004	459.627
55	1-methylnicotinamide	Nicotinate and Nicotinamide Metabolism	Cofactors and Vitamins	1.10306	1.26146	0.928455	0.104761	224.72	-0.125046	269.966
93	alpha-ketoglutarate	TCA Cycle	Energy	0.977832	1.0384	1.04294	0.0435189	179.984	0.0467274	211.355
98	kynurenate	Tryptophan Metabolism	Amino Acid	1.07773	1.23373	0.84358	0.104448	162.078	-0.172498	21.7856
112	3-hydroxy-3-methylglutarate	Mevalonate Metabolism	Lipid	1.02236	1.11139	0.88341	0.062157	52.0111	-0.102692	0.810557
132	3-phosphoglycerate	Glycolysis Gluconeogenesis and Pyruvate Metabolism	Carbohydrate	1.28117	1.24397	1.11332	-0.0237221	610.236	-0.110268	383.331
171	hypoxanthine	Purine Metabolism (Hypo)Xanthine/Inosine containing	Nucleotide	1.17542	1.18805	1.20662	0.00834923	631.504	0.0205431	554.699
180	linoleate (18:2n6)	Long Chain Polyunsaturated Fatty Acid (n3 and n6)	Lipid	1.05101	1.34615	0.908865	0.193958	35.8294	-0.103621	178.955
181	laurate (12:0)	Medium Chain Fatty Acid	Lipid	1.23688	1.55389	0.85583	0.19121	103.681	-0.269421	37.0477
182	quinolinate	Nicotinate and Nicotinamide Metabolism	Cofactors and Vitamins	1.02852	0.944771	0.851829	-0.0608263	272.714	-0.131476	102.29
189	N6N6N6-trimethyllysine	Lysine Metabolism	Amino Acid	1.16862	0.991277	0.977925	-0.123082	112.428	-0.132788	99.7745
192	N-acetylputrescine	Polyamine Metabolism	Amino Acid	1.0893	0.992809	1.22288	-0.0682162	224.109	0.0894119	125.012
194	N-formylmethionine	Methionine Cysteine SAM and Taurine Metabolism	Amino Acid	1.02549	0.984486	0.997131	-0.0295077	91.3477	-0.0203442	267.792
209	adenosine 5'-monophosphate (AMP)	Purine Metabolism Adenine containing	Nucleotide	1.27976	1.44861	1.12874	0.103076	455.36	-0.0988825	440.474
212	5-methylthioadenosine (MTA)	Polyamine Metabolism	Amino Acid	1.01968	1.03537	0.981604	0.0111593	538.472	-0.027461	301.511
229	arachidonate (20:4n6)	Long Chain Polyunsaturated Fatty Acid (n3 and n6)	Lipid	0.986376	1.42997	0.900631	0.290801	0.603316	-0.0636598	188.397
231	arginine	Urea cycle; Arginine and Proline Metabolism	Amino Acid	0.946957	0.903069	1.06895	-0.0328931	88.2396	0.0876767	9.9682
234	aspartate	Alanine and Aspartate Metabolism	Amino Acid	1.27473	0.951437	1.00125	-0.221162	108.12	-0.184801	180.686
240	3-(4-hydroxyphenyl)lactate	Tyrosine Metabolism	Amino Acid	1.05288	1.28068	0.902436	0.151811	24.1626	-0.109802	35.8235
244	beta-alanine	Pyrimidine Metabolism Uracil containing	Nucleotide	1.03003	0.955663	0.959	-0.0538469	106.166	-0.0513874	110.392
250	biliverdin	Hemoglobin and Porphyrin Metabolism	Cofactors and Vitamins	1.16697	0.946225	1.20783	-0.155	29.1723	0.0269539	540.375
252	succinate	TCA Cycle	Energy	1.01804	1.03783	1.04409	0.0140809	527.972	0.0185055	469.149
254	3-hydroxybutyrate (BHBA)	Ketone Bodies	Lipid	1.29375	5.36305	0.298599	1.47201	11.3121	-0.820751	0.452451
266	cholesterol	Sterol	Lipid	0.997462	1.18288	0.878	0.128066	11.7475	-0.088971	13.0058
267	choline phosphate	Phospholipid Metabolism	Lipid	1.03971	1.20001	0.935503	0.109144	142.98	-0.0756553	213.965
273	cortisone	Corticosteroids	Lipid	1.01829	1.01393	1.02756	-0.00311781	641.793	0.00661702	602.038
275	creatinine	Creatine Metabolism	Amino Acid	1.01087	0.971011	1.02876	-0.028884	98.2612	0.0127773	357.529
278	cysteinylglycine	Glutathione Metabolism	Amino Acid	0.99128	1.03047	1.14736	0.0281139	418.906	0.108866	93.4373
279	cystine	Methionine Cysteine SAM and Taurine Metabolism	Amino Acid	1.00942	0.953013	1.02714	-0.0410793	230.486	0.0126669	482.389
297	sphingosine	Sphingosines	Lipid	1.20767	1.22946	1.06403	0.0141719	630.144	-0.0970614	257.495
313	sphinganine	Sphingolipid Synthesis	Lipid	1.49602	1.20873	1.08428	-0.17641	250.372	-0.260078	78.8891
330	fumarate	TCA Cycle	Energy	1.0406	0.921617	1.0167	-0.0866699	39.895	-0.0169928	488.835
331	gamma-glutamylglutamate	Gamma-glutamyl Amino Acid	Peptide	1.00552	0.894909	1.08409	-0.0818505	96.0012	0.0554379	203.915
338	gluconate	Food Component/Plant	Xenobiotics	1.00961	0.743408	1.24411	-0.205003	0.666719	0.159231	0.440621
339	glutarate (C5-DC)	Fatty Acid Dicarboxylate	Lipid	0.918182	1.25437	0.964126	0.232987	147.032	0.0341479	494.566
340	glycine	Glycine Serine and Threonine Metabolism	Amino Acid	1.00796	0.968084	1.02389	-0.0289355	326.783	0.0114066	531.721
342	glycocholate	Primary Bile Acid Metabolism	Lipid	1.40338	1.88512	1.45357	0.263567	214.559	0.0298144	603.076
344	guanidinoacetate	Creatine Metabolism	Amino Acid	0.970078	0.929757	1.03513	-0.029833	441.885	0.0468696	264.534
355	histidine	Histidine Metabolism	Amino Acid	1.02969	0.884319	1.12502	-0.10722	0.956299	0.0662104	39.9127
356	cortisol	Corticosteroids	Lipid	1.04341	1.20915	0.974969	0.112506	208.425	-0.0491522	443.024
363	myo-inositol	Inositol Metabolism	Lipid	1.03613	0.897902	1.19135	-0.101424	21.7581	0.105993	56.2222
376	isoleucine	Leucine Isoleucine and Valine Metabolism	Amino Acid	0.993344	1.28335	0.868518	0.195962	0.0349871	-0.0932965	1.35473
381	2-aminoadipate	Lysine Metabolism	Amino Acid	1.02258	1.15641	0.784783	0.092434	137.517	-0.180445	24.7576
391	citrulline	Urea cycle; Arginine and Proline Metabolism	Amino Acid	0.968564	1.10973	0.921358	0.0999134	2.30685	-0.0350168	173.825
397	leucine	Leucine Isoleucine and Valine Metabolism	Amino Acid	0.965388	1.3059	0.874244	0.230519	0.0354536	-0.0685051	52.2534
407	lysine	Lysine Metabolism	Amino Acid	0.995328	0.987865	0.979942	-0.00540613	570.59	-0.0111675	491.52
409	malate	TCA Cycle	Energy	1.04355	0.887042	0.994771	-0.114951	8.70076	-0.0348547	320.334
415	methionine	Methionine Cysteine SAM and Taurine Metabolism	Amino Acid	0.985485	0.960008	1.03153	-0.0186321	330.509	0.033078	213.682
418	methylmalonate (MMA)	Fatty Acid Metabolism (also BCAA Metabolism)	Lipid	1.10058	0.82965	1.17512	-0.19922	1.25254	0.0503057	368.285
424	palmitate (16:0)	Long Chain Saturated Fatty Acid	Lipid	1.01785	1.29952	0.92083	0.188515	9.40518	-0.0710912	237.691
432	nicotinamide	Nicotinate and Nicotinamide Metabolism	Cofactors and Vitamins	1.21609	1.15902	1.08366	-0.0376448	443.584	-0.0888995	221.167
437	pelargonate (9:0)	Medium Chain Fatty Acid	Lipid	1.007	1.96737	1.05786	0.564144	101.014	0.0361036	432.63
439	stearate (18:0)	Long Chain Saturated Fatty Acid	Lipid	0.996801	1.58415	0.828517	0.371997	0.370751	-0.127017	12.3373
444	ornithine	Urea cycle; Arginine and Proline Metabolism	Amino Acid	1.03806	0.965312	0.993892	-0.0524384	244.175	-0.0316096	367.939
445	orotate	Pyrimidine Metabolism Orotate containing	Nucleotide	0.974919	1.01747	1.06188	0.0307538	449.279	0.0621696	234.268
452	palmitoleate (16:1n7)	Long Chain Monounsaturated Fatty Acid	Lipid	1.0808	1.3927	1.12565	0.201501	141.6	0.0307643	599.46
460	phenylalanine	Phenylalanine Metabolism	Amino Acid	1.00441	1.00155	1.0329	-0.00205696	623.217	0.0203636	303.335
461	phosphate	Oxidative Phosphorylation	Energy	1.00968	1.01271	0.964704	0.00217932	610.473	-0.0326508	145.736
466	phytanate	Food Component/Plant	Xenobiotics	1.15364	4.31395	0.583876	1.30301	0.190548	-0.443319	0.0558889
480	proline	Urea cycle; Arginine and Proline Metabolism	Amino Acid	1.04694	0.960768	1.00942	-0.0620507	26.7742	-0.0266891	225.971
482	lactate	Glycolysis Gluconeogenesis and Pyruvate Metabolism	Carbohydrate	1.18181	0.972843	1.11146	-0.145249	130.976	-0.0472867	469.343
491	pyridoxal	Vitamin B6 Metabolism	Cofactors and Vitamins	1.03124	1.01649	1.05698	-0.0105167	407.669	0.0181635	345.792
498	retinol (vitamin A)	Vitamin A Metabolism	Cofactors and Vitamins	1.00768	0.978879	1.10833	-0.0208424	527.454	0.0705734	234.519
501	salicylate	Drug - Topical Agents	Xenobiotics	2.2385	2.92307	1.0096	0.276655	96.1452	-0.68842	45.5191
503	serine	Glycine Serine and Threonine Metabolism	Amino Acid	0.952406	1.10133	0.919471	0.10605	16.1245	-0.0245445	407.434
504	serotonin	Tryptophan Metabolism	Amino Acid	1.63972	1.30117	0.964319	-0.19802	388.716	-0.426356	150.819
512	taurine	Methionine Cysteine SAM and Taurine Metabolism	Amino Acid	1.13717	1.0932	0.93431	-0.0299903	400.041	-0.14388	17.1795
519	myristate (14:0)	Long Chain Saturated Fatty Acid	Lipid	1.11698	1.58274	0.894676	0.286894	29.0041	-0.160056	138.435
533	urea	Urea cycle; Arginine and Proline Metabolism	Amino Acid	0.991529	1.12353	0.775353	0.0925891	61.371	-0.165771	28.8759
535	uridine	Pyrimidine Metabolism Uracil containing	Nucleotide	0.997439	1.09552	0.940462	0.0691591	45.0262	-0.041751	166.924
536	2'-deoxyuridine	Pyrimidine Metabolism Uracil containing	Nucleotide	0.997742	0.969703	1.10903	-0.0203924	531.752	0.0782064	129.125
537	trans-urocanate	Histidine Metabolism	Amino Acid	1.26818	0.858238	1.1548	-0.2876	17.7756	-0.0739815	335.713
561	glutamate	Glutamate Metabolism	Amino Acid	1.02174	0.960103	0.965433	-0.0446652	342.811	-0.0407472	372.012
563	glutamine	Glutamate Metabolism	Amino Acid	0.980281	0.88268	1.09071	-0.0729176	2.92302	0.078288	8.091
564	threonine	Glycine Serine and Threonine Metabolism	Amino Acid	0.977984	0.894485	0.968075	-0.062225	140.913	-0.00724583	567.956
565	tryptophan	Tryptophan Metabolism	Amino Acid	0.969125	0.940365	1.07556	-0.0212269	390.911	0.0759434	32.9547
566	valine	Leucine Isoleucine and Valine Metabolism	Amino Acid	0.951359	1.37442	0.792109	0.283095	0.451063	-0.122821	18.0619
572	glucose	Glycolysis Gluconeogenesis and Pyruvate Metabolism	Carbohydrate	1.00948	0.998916	1.02132	-0.00760801	476.314	0.00846865	451.195
796	alpha-ketobutyrate	Methionine Cysteine SAM and Taurine Metabolism	Amino Acid	1.02316	1.79457	0.763054	0.46601	0.246666	-0.198537	95.7106
799	betaine	Glycine Serine and Threonine Metabolism	Amino Acid	1.00134	1.20876	0.980579	0.14227	13.3743	-0.0150416	500.003
800	cysteine	Methionine Cysteine SAM and Taurine Metabolism	Amino Acid	1.03915	1.15314	1.01389	0.0784766	78.211	-0.0179803	469.201
803	mannose	Fructose Mannose and Galactose Metabolism	Carbohydrate	1.00681	1.24516	0.902246	0.161913	0.018076	-0.0771998	0.64039
806	dimethylglycine	Glycine Serine and Threonine Metabolism	Amino Acid	1.02329	1.33154	0.931744	0.204581	11.4422	-0.0667984	99.9106
811	alanine	Alanine and Aspartate Metabolism	Amino Acid	1.03825	0.772184	1.07529	-0.2018	0.0108508	0.0259842	225.592
815	tyrosine	Tyrosine Metabolism	Amino Acid	1.04366	1.00295	0.959701	-0.0290283	408.624	-0.0605195	144.646
821	pseudouridine	Pyrimidine Metabolism Uracil containing	Nucleotide	0.993844	0.924048	1.04699	-0.0514078	19.9868	0.0379524	31.3102
823	pyruvate	Glycolysis Gluconeogenesis and Pyruvate Metabolism	Carbohydrate	1.16113	0.67205	1.22889	-0.370167	3.70349	0.0445394	424.926
878	fructose	Fructose Mannose and Galactose Metabolism	Carbohydrate	0.973481	1.01008	1.00903	0.0265123	403.353	0.0257546	262.919
880	adenine	Purine Metabolism Adenine containing	Nucleotide	1.07226	1.01647	1.02894	-0.0393769	409.462	-0.030481	400.764
888	caprate (10:0)	Medium Chain Fatty Acid	Lipid	1.03419	1.91378	0.75301	0.518437	0.150615	-0.214623	3.77854
891	margarate (17:0)	Long Chain Saturated Fatty Acid	Lipid	0.993858	1.40715	0.809554	0.271764	11.6126	-0.139928	66.8301
892	nonadecanoate (19:0)	Long Chain Saturated Fatty Acid	Lipid	0.995964	1.53104	0.843332	0.342645	2.18178	-0.114769	59.2232
893	arachidate (20:0)	Long Chain Saturated Fatty Acid	Lipid	1.09308	2.38823	0.756625	0.694905	0.521764	-0.252822	0.254508
917	asparagine	Alanine and Aspartate Metabolism	Amino Acid	0.994699	0.991738	1.05685	-0.00214316	628.481	0.0442673	60.922
932	caprylate (8:0)	Medium Chain Fatty Acid	Lipid	1.03117	1.26134	0.845743	0.154868	8.59813	-0.138108	31.7173
980	pentadecanoate (15:0)	Long Chain Saturated Fatty Acid	Lipid	1.05819	1.41558	0.891214	0.230992	19.9443	-0.122065	149.562
1001	trans-4-hydroxyproline	Urea cycle; Arginine and Proline Metabolism	Amino Acid	1.09109	1.03113	0.982676	-0.0419697	450.908	-0.0768032	352.247
1002	allantoin	Purine Metabolism (Hypo)Xanthine/Inosine containing	Nucleotide	0.993539	1.02392	0.954182	0.0218236	242.987	-0.0287673	69.119
1004	xanthine	Purine Metabolism (Hypo)Xanthine/Inosine containing	Nucleotide	1.0155	1.03132	1.1117	0.0112811	552.284	0.067269	188.007
1021	5-oxoproline	Glutathione Metabolism	Amino Acid	0.999736	0.929907	1.03805	-0.0512784	85.0921	0.0273774	308.223
1023	sarcosine	Glycine Serine and Threonine Metabolism	Amino Acid	1.11356	1.0517	0.957	-0.0428578	336.326	-0.111034	16.2536
1024	pantothenate	Pantothenate and CoA Metabolism	Cofactors and Vitamins	1.2357	1.52709	0.868732	0.176747	0.707322	-0.258668	0.416544
1025	pipecolate	Lysine Metabolism	Amino Acid	1.69956	0.771834	1.68994	-0.607479	20.1136	-0.00515066	664.985
1026	phosphoethanolamine	Phospholipid Metabolism	Lipid	1.09367	1.14899	0.993281	0.0376201	515.239	-0.0708919	389.155
1052	glycerate	Glycolysis Gluconeogenesis and Pyruvate Metabolism	Carbohydrate	0.942316	1.02568	1.04858	0.0606304	218.665	0.0768487	133.788
1082	N-acetylleucine	Leucine Isoleucine and Valine Metabolism	Amino Acid	0.979532	1.22149	0.82599	0.166368	16.2009	-0.116481	71.7354
1083	N-acetylmethionine	Methionine Cysteine SAM and Taurine Metabolism	Amino Acid	0.998113	0.967684	0.979783	-0.0221397	340.18	-0.0132961	485.78
1084	N-acetylvaline	Leucine Isoleucine and Valine Metabolism	Amino Acid	1.03005	1.04062	0.919324	0.0074891	568.981	-0.0809172	31.5003
1087	erucate (22:1n9)	Long Chain Monounsaturated Fatty Acid	Lipid	1.12095	2.46864	0.804674	0.709659	2.55143	-0.232975	15.9006
1090	bilirubin (ZZ)	Hemoglobin and Porphyrin Metabolism	Cofactors and Vitamins	1.07611	0.91761	1.21812	-0.114572	52.5661	0.0954552	219.848
1094	thyroxine	Tyrosine Metabolism	Amino Acid	1.05163	1.10093	1.05713	0.0342567	380.562	0.00386781	638.643
1102	gamma-glutamyltyrosine	Gamma-glutamyl Amino Acid	Peptide	0.948418	0.922639	1.02613	-0.0192156	530.976	0.0564213	275.226
1105	alpha-tocopherol	Tocopherol Metabolism	Cofactors and Vitamins	1.08098	1.17777	0.913353	0.0655872	150.861	-0.121162	0.921606
1110	N-acetylalanine	Alanine and Aspartate Metabolism	Amino Acid	0.979222	0.984439	0.991116	0.00379766	584.057	0.00864377	470.843
1114	3-aminoisobutyrate	Pyrimidine Metabolism Thymine containing	Nucleotide	1.00082	1.27848	0.884976	0.187483	18.9812	-0.0860453	233.464
1124	citrate	TCA Cycle	Energy	0.998229	1.06073	0.99059	0.0444316	43.9437	-0.00552628	550.822
1128	2-aminobutyrate	Glutathione Metabolism	Amino Acid	0.99103	1.75064	0.638912	0.466251	0.00100267	-0.280777	0.236378
1134	urate	Purine Metabolism (Hypo)Xanthine/Inosine containing	Nucleotide	1.01817	1.19171	0.908591	0.119011	6.18424	-0.0805406	6.76104
1137	oleoyl ethanolamide	Endocannabinoid	Lipid	0.996596	1.44606	1.01633	0.292915	4.71858	0.0141876	575.424
1140	gamma-glutamylglutamine	Gamma-glutamyl Amino Acid	Peptide	0.996093	0.848149	1.18698	-0.111097	5.07896	0.131758	2.0939
1162	N-acetylneuraminate	Aminosugar Metabolism	Carbohydrate	0.988324	1.25612	1.23641	0.182291	178.54	0.169629	97.5688
1221	creatine	Creatine Metabolism	Amino Acid	1.03427	1.19363	0.898735	0.108807	104.332	-0.0994727	124.856
1224	cys-gly oxidized	Glutathione Metabolism	Amino Acid	1.05099	0.98922	1.14436	-0.0441151	315.805	0.0642286	246.744
1231	dihomo-linoleate (20:2n6)	Long Chain Polyunsaturated Fatty Acid (n3 and n6)	Lipid	1.02987	1.23347	0.994512	0.137903	138.986	-0.0253509	541.525
1235	gamma-glutamylhistidine	Gamma-glutamyl Amino Acid	Peptide	1.08204	0.805547	1.15943	-0.205565	0.902024	0.0526478	254.706
1239	2-hydroxystearate	Fatty Acid Monohydroxy	Lipid	1.02045	1.29343	0.870728	0.18283	39.4592	-0.111079	1.71325
1254	glycerol	Glycerolipid Metabolism	Lipid	1.21431	1.33239	0.982566	0.0749517	281.884	-0.159489	186.81
1256	choline	Phospholipid Metabolism	Lipid	0.990145	1.04441	0.968655	0.0388074	199.044	-0.0156636	413.736
1268	gamma-glutamylleucine	Gamma-glutamyl Amino Acid	Peptide	0.988091	1.19229	0.855939	0.141055	16.4799	-0.0992346	38.5681
1342	3-methoxytyrosine	Tyrosine Metabolism	Amino Acid	1.07561	0.837877	1.18314	-0.175496	0.272708	0.0728695	87.6756
1442	beta-hydroxyisovalerate	Leucine Isoleucine and Valine Metabolism	Amino Acid	1.14795	1.20883	0.738146	0.0403255	461.788	-0.305407	3.91587
1489	palmitoyl ethanolamide	Endocannabinoid	Lipid	1.01347	1.20057	0.953458	0.128194	50.6597	-0.0436522	232.575
1518	N-palmitoyl-sphingosine (d18:1/16:0)	Ceramides	Lipid	0.938722	1.03515	0.902573	0.0700282	139.015	-0.027154	353.677
1526	1-palmitoyl-2-oleoyl-GPE (16:0/18:1)	Phosphatidylethanolamine (PE)	Lipid	1.5428	1.02574	1.57145	-0.327968	137.158	0.016165	643.445
1528	1-palmitoyl-2-linoleoyl-GPI (16:0/18:2)	Phosphatidylinositol (PI)	Lipid	1.00328	0.893768	1.35147	-0.081101	325.495	0.231204	38.6059
1537	1-palmitoyl-2-linoleoyl-GPC (16:0/18:2)	Phosphatidylcholine (PC)	Lipid	1.03458	1.06262	0.960167	0.0197518	287.723	-0.0537524	22.6606
1538	stearoyl sphingomyelin (d18:1/18:0)	Sphingomyelins	Lipid	1.01899	1.14427	0.926072	0.0868529	56.1394	-0.0679698	90.6465
1539	1-palmitoyl-2-oleoyl-GPC (16:0/18:1)	Phosphatidylcholine (PC)	Lipid	0.996741	0.889183	1.1281	-0.0798849	9.87938	0.0919192	6.3563
1547	N-stearoyl-sphingosine (d18:1/18:0)*	Ceramides	Lipid	0.943853	0.971544	1.02522	0.0204067	555.379	0.0591568	329.482
1628	glycochenodeoxycholate	Primary Bile Acid Metabolism	Lipid	1.57228	1.03936	1.17068	-0.334929	30.2619	-0.244902	123.274
1629	taurochenodeoxycholate	Primary Bile Acid Metabolism	Lipid	2.02661	1.82318	1.10039	-0.100382	478.612	-0.527045	99.3753
1668	taurodeoxycholate	Secondary Bile Acid Metabolism	Lipid	1.42249	1.53294	1.34357	0.0643207	520.654	-0.0477804	586.796
1869	2-hydroxyhippurate (salicylurate)	Benzoate Metabolism	Xenobiotics	1.73295	2.22216	1.28637	0.237571	192.426	-0.2574	228.088
2050	eicosapentaenoate (EPA; 20:5n3)	Long Chain Polyunsaturated Fatty Acid (n3 and n6)	Lipid	1.20648	1.23148	0.847832	0.0162506	622.539	-0.255915	51.2218
2051	methylsuccinate	Leucine Isoleucine and Valine Metabolism	Amino Acid	1.03657	1.08084	1.10302	0.0310222	443.678	0.0463157	317.142
2054	ethylmalonate	Leucine Isoleucine and Valine Metabolism	Amino Acid	1.14537	1.18817	1.15614	0.0284981	518.35	0.00722571	642.012
100000007	carnitine	Carnitine Metabolism	Lipid	1.00848	0.910696	1.01861	-0.0720054	19.1926	0.0072559	568.147
100000014	hippurate	Benzoate Metabolism	Xenobiotics	1.09686	0.653789	1.82709	-0.342459	12.411	0.431085	44.9397
100000036	3-methyl-2-oxovalerate	Leucine Isoleucine and Valine Metabolism	Amino Acid	1.03264	1.27699	0.869508	0.163776	5.84421	-0.120696	8.83267
100000039	methionine sulfoxide	Methionine Cysteine SAM and Taurine Metabolism	Amino Acid	0.978027	1.03858	0.954655	0.0435057	93.1929	-0.017148	364.429
100000042	3-methylhistidine	Histidine Metabolism	Amino Acid	0.985402	2.59111	0.128465	0.855	0.0692828	-0.815069	0.44568
100000054	5-hydroxylysine	Lysine Metabolism	Amino Acid	1.13739	0.960562	0.948006	-0.124583	38.1538	-0.133852	18.0919
100000257	glucuronate	Aminosugar Metabolism	Carbohydrate	1.00039	1.09204	0.936582	0.0646324	157.805	-0.0467666	341.501
100000263	imidazole lactate	Histidine Metabolism	Amino Acid	1.17805	1.09382	1.19449	-0.0569013	202.221	0.010852	554.68
100000265	kynurenine	Tryptophan Metabolism	Amino Acid	1.00547	0.988229	1.04267	-0.0124543	512.634	0.0265181	395.395
100000269	glycerophosphorylcholine (GPC)	Phospholipid Metabolism	Lipid	0.987613	0.970726	1.12754	-0.0123093	514.176	0.0981475	45.5122
100000282	N-acetylglutamate	Glutamate Metabolism	Amino Acid	0.940442	1.20707	0.802139	0.185745	0.172058	-0.106675	17.0427
100000463	indolelactate	Tryptophan Metabolism	Amino Acid	0.995827	1.19398	0.887921	0.136567	19.3256	-0.0801888	137.17
100000467	3-indoxyl sulfate	Tryptophan Metabolism	Amino Acid	1.15859	1.1797	0.670961	0.0140399	619.665	-0.369413	30.4198
100000491	gamma-glutamylphenylalanine	Gamma-glutamyl Amino Acid	Peptide	0.958557	0.92255	1.0582	-0.02677	332.859	0.0715932	62.1073
100000551	4-methyl-2-oxopentanoate	Leucine Isoleucine and Valine Metabolism	Amino Acid	0.979728	1.28914	0.91038	0.209504	0.720004	-0.0514426	202.197
100000580	15-anhydroglucitol (15-AG)	Glycolysis Gluconeogenesis and Pyruvate Metabolism	Carbohydrate	1.02432	0.90087	1.01739	-0.090774	44.1721	-0.00494113	612.466
100000616	1-stearoyl-2-arachidonoyl-GPI (18:0/20:4)	Phosphatidylinositol (PI)	Lipid	1.00488	0.999368	1.10345	-0.00397121	635.941	0.069243	72.2678
100000626	sphingosine 1-phosphate	Sphingosines	Lipid	1.04179	1.09051	1.02274	0.0340211	395.185	-0.0135239	573.644
100000639	1-stearoyl-2-oleoyl-GPS (18:0/18:1)	Phosphatidylserine (PS)	Lipid	1.26787	1.17777	1.06709	-0.0584847	528.506	-0.133737	327.03
100000656	1-stearoyl-GPI (18:0)	Lysophospholipid	Lipid	1.09556	1.12542	1.29649	0.0204149	588.473	0.1321	97.9459
100000657	12-dipalmitoyl-GPC (16:0/16:0)	Phosphatidylcholine (PC)	Lipid	1.03658	1.03941	0.976767	0.00200111	650.071	-0.0430044	150.538
100000665	docosahexaenoate (DHA; 22:6n3)	Long Chain Polyunsaturated Fatty Acid (n3 and n6)	Lipid	1.24697	1.50051	0.906418	0.154237	216.314	-0.237119	62.7232
100000672	1-myristoyl-2-palmitoyl-GPC (14:0/16:0)	Phosphatidylcholine (PC)	Lipid	1.11481	0.952039	1.15532	-0.115548	277.159	0.02737	557.749
100000706	alpha-hydroxyisocaproate	Leucine Isoleucine and Valine Metabolism	Amino Acid	1.00209	1.42676	0.924365	0.277528	3.58815	-0.0571218	265.57
100000743	2-hydroxyoctanoate	Fatty Acid Monohydroxy	Lipid	1.04008	1.80725	0.586293	0.460532	0.0681769	-0.362968	1.51911
100000773	3-hydroxyoctanoate	Fatty Acid Monohydroxy	Lipid	1.17943	1.77193	0.655979	0.346939	27.8772	-0.396266	0.156997
100000774	phenyllactate (PLA)	Phenylalanine Metabolism	Amino Acid	1.07304	1.15974	0.976135	0.059108	294.072	-0.0690672	192.501
100000776	palmitoylcarnitine (C16)	Fatty Acid Metabolism (Acyl Carnitine Long Chain Saturated)	Lipid	1.15599	1.21798	0.911399	0.0408974	398.465	-0.173723	11.3627
100000781	hexanoylcarnitine (C6)	Fatty Acid Metabolism (Acyl Carnitine Medium Chain)	Lipid	1.08709	1.21496	0.834089	0.08579	252.617	-0.18643	80.8452
100000787	N-acetylaspartate (NAA)	Alanine and Aspartate Metabolism	Amino Acid	0.994264	0.834959	0.910671	-0.120108	3.28989	-0.0617771	76.2299
100000792	dehydroepiandrosterone sulfate (DHEA-S)	Androgenic Steroids	Lipid	1.19616	1.26298	1.08677	0.0432419	358.612	-0.0737115	185.307
100000802	acetylcarnitine (C2)	Fatty Acid Metabolism (Acyl Carnitine Short Chain)	Lipid	1.0381	1.75138	0.701341	0.432928	0.290211	-0.260554	0.328869
100000808	cysteine s-sulfate	Methionine Cysteine SAM and Taurine Metabolism	Amino Acid	1.35702	0.972406	1.07468	-0.25701	17.2426	-0.184079	87.4561
100000840	tartronate (hydroxymalonate)	Food Component/Plant	Xenobiotics	0.925838	0.965991	1.09823	0.0297705	448.3	0.123688	88.5938
100000841	oxalate (ethanedioate)	Ascorbate and Aldarate Metabolism	Cofactors and Vitamins	0.953556	0.993772	1.06437	0.0293978	474.283	0.0796007	155.391
100000846	erythritol	Food Component/Plant	Xenobiotics	1.05845	0.704359	1.26816	-0.272331	0.0138425	0.13996	36.9105
100000900	iminodiacetate (IDA)	Chemical	Xenobiotics	1.06502	0.935262	0.941032	-0.0936286	69.4939	-0.0893335	8.16288
100000936	3-methyl-2-oxobutyrate	Leucine Isoleucine and Valine Metabolism	Amino Acid	0.9958	1.25384	0.862935	0.175418	0.0323667	-0.0993892	2.74484
100000961	homoarginine	Urea cycle; Arginine and Proline Metabolism	Amino Acid	1.13392	0.888876	1.3101	-0.175977	17.8287	0.114453	112.852
100000997	3-hydroxydecanoate	Fatty Acid Monohydroxy	Lipid	1.26993	1.47566	0.773862	0.125163	179.852	-0.355754	1.17285
100001002	EDTA	Chemical	Xenobiotics	1.00393	1.00774	1.0011	0.00273868	626.758	-0.0020432	642.556
100001006	N-acetylglycine	Glycine Serine and Threonine Metabolism	Amino Acid	1.13894	1.65546	0.843094	0.312067	15.695	-0.214764	30.4749
100001007	ribonate	Pentose Metabolism	Carbohydrate	1.019	0.976302	1.04932	-0.0308368	418.225	0.0215052	471.646
100001022	threonate	Ascorbate and Aldarate Metabolism	Cofactors and Vitamins	0.99823	1.0458	1.07415	0.0339414	489.578	0.0537965	342.17
100001034	indoleacetate	Tryptophan Metabolism	Amino Acid	1.01035	1.23933	0.901748	0.155626	14.9966	-0.0801183	174.413
100001040	1-linoleoylglycerol (18:2)	Monoacylglycerol	Lipid	1.08088	1.05071	1.4225	-0.0210713	593.773	0.219304	55.9168
100001051	1-methylhistidine	Histidine Metabolism	Amino Acid	1.05593	0.936196	0.895087	-0.0865658	164.392	-0.117527	111.367
100001054	butyrylcarnitine (C4)	Fatty Acid Metabolism (also BCAA Metabolism)	Lipid	1.25939	1.1833	1.05097	-0.0494193	399.858	-0.139627	102.161
100001055	isobutyrylcarnitine (C4)	Leucine Isoleucine and Valine Metabolism	Amino Acid	1.05205	1.44647	0.758295	0.25363	5.44656	-0.222891	27.5009
100001073	androsterone sulfate	Androgenic Steroids	Lipid	1.16397	1.50972	1.08426	0.213844	93.396	-0.0541463	465.239
100001083	indolepropionate	Tryptophan Metabolism	Amino Acid	1.56831	0.620662	2.45237	-0.664237	33.4089	0.426769	138.271
100001102	dodecanedioate (C12-DC)	Fatty Acid Dicarboxylate	Lipid	1.04501	1.88165	0.842497	0.494785	54.268	-0.150448	112.677
100001112	3-hydroxylaurate	Fatty Acid Monohydroxy	Lipid	1.43684	1.40207	0.753478	-0.0207334	585.897	-0.474794	2.12552
100001121	pyridoxate	Vitamin B6 Metabolism	Cofactors and Vitamins	1.20423	1.00093	1.13938	-0.139609	127.722	-0.0430868	500.638
100001126	gamma-glutamylvaline	Gamma-glutamyl Amino Acid	Peptide	0.95944	1.53008	0.771944	0.36874	0.204545	-0.145108	34.6856
100001162	propionylcarnitine (C3)	Fatty Acid Metabolism (also BCAA Metabolism)	Lipid	1.13069	1.00835	1.14482	-0.0853041	219.181	0.00953571	622.82
100001167	pro-hydroxy-pro	Urea cycle; Arginine and Proline Metabolism	Amino Acid	1.08411	0.965367	1.07643	-0.0846337	238.99	-0.00532439	648.045
100001170	3-hydroxy-2-ethylpropionate	Leucine Isoleucine and Valine Metabolism	Amino Acid	1.17452	1.51921	0.829552	0.212277	24.037	-0.249207	3.69578
100001178	3-carboxy-4-methyl-5-propyl-2-furanpropanoate (CMPF)	Fatty Acid Dicarboxylate	Lipid	1.37998	1.39986	0.799475	0.0120013	624.231	-0.403375	22.093
100001181	docosapentaenoate (n3 DPA; 22:5n3)	Long Chain Polyunsaturated Fatty Acid (n3 and n6)	Lipid	1.07973	1.29842	0.950782	0.144246	161.515	-0.0923433	282.168
100001182	docosadienoate (22:2n6)	Long Chain Polyunsaturated Fatty Acid (n3 and n6)	Lipid	1.05536	1.21093	0.949019	0.105264	189.219	-0.0766438	272.947
100001193	adrenate (22:4n6)	Long Chain Polyunsaturated Fatty Acid (n3 and n6)	Lipid	0.944587	1.46089	1.01353	0.339715	2.66765	0.0502636	437.457
100001197	10-undecenoate (11:1n1)	Medium Chain Fatty Acid	Lipid	1.05528	1.45527	0.966458	0.256549	24.5104	-0.0637345	270.613
100001198	myristoleate (14:1n5)	Long Chain Monounsaturated Fatty Acid	Lipid	1.15395	1.218	0.999134	0.0422736	534.036	-0.107608	400.809
100001208	1-methyl-4-imidazoleacetate	Histidine Metabolism	Amino Acid	1.06861	0.946759	1.12749	-0.0875884	7.36933	0.0404886	200.604
100001229	stearidonate (18:4n3)	Long Chain Polyunsaturated Fatty Acid (n3 and n6)	Lipid	1.17315	1.16509	1.08075	-0.00535927	662.452	-0.0626824	419.056
100001232	5-dodecenoate (12:1n7)	Medium Chain Fatty Acid	Lipid	1.30091	1.3515	1.00027	0.0313757	551.217	-0.202005	151.218
100001247	octanoylcarnitine (C8)	Fatty Acid Metabolism (Acyl Carnitine Medium Chain)	Lipid	1.20337	1.33627	1.02135	0.0844978	368.317	-0.124394	153.094
100001251	decanoylcarnitine (C10)	Fatty Acid Metabolism (Acyl Carnitine Medium Chain)	Lipid	1.03424	1.43219	1.04346	0.257768	84.2606	0.00652019	655.59
100001254	N-acetyltryptophan	Tryptophan Metabolism	Amino Acid	0.983426	1.00658	1.05876	0.016741	541.678	0.0537828	297.027
100001256	N-acetylphenylalanine	Phenylalanine Metabolism	Amino Acid	0.99622	0.995053	0.969259	-0.000843783	667.874	-0.0196184	502.676
100001263	1-palmitoyl-GPC (16:0)	Lysophospholipid	Lipid	1.0393	0.917036	1.02214	-0.0891951	10.6685	-0.0121881	509.045
100001266	N-acetylarginine	Urea cycle; Arginine and Proline Metabolism	Amino Acid	1.14017	0.859581	1.10261	-0.202748	12.6512	-0.0255453	524.839
100001267	piperine	Food Component/Plant	Xenobiotics	1.60824	2.90466	0.651566	0.582118	137.403	-0.659244	29.2962
100001270	myristoylcarnitine (C14)	Fatty Acid Metabolism (Acyl Carnitine Long Chain Saturated)	Lipid	1.47977	1.40879	0.727936	-0.0418977	532.643	-0.521158	4.92491
100001271	1-stearoyl-GPC (18:0)	Lysophospholipid	Lipid	0.953926	1.02324	0.965518	0.0502915	164.807	0.00853426	572.895
100001272	1-oleoyl-GPC (18:1)	Lysophospholipid	Lipid	1.0049	0.916585	1.03806	-0.0649909	112.353	0.0236665	429.839
100001274	N-acetylthreonine	Glycine Serine and Threonine Metabolism	Amino Acid	1.01435	1.01591	1.01298	0.00111771	659.606	-0.000978098	660.487
100001277	10-nonadecenoate (19:1n9)	Long Chain Monounsaturated Fatty Acid	Lipid	1.07484	1.4072	0.882173	0.214355	59.0421	-0.140602	155.585
100001278	10-heptadecenoate (17:1n7)	Long Chain Monounsaturated Fatty Acid	Lipid	1.08361	1.26495	0.971178	0.120395	241.873	-0.0800284	391.698
100001287	epiandrosterone sulfate	Androgenic Steroids	Lipid	1.07975	1.50161	1.16544	0.266443	6.45828	0.0582459	384.989
100001294	gamma-glutamylglycine	Gamma-glutamyl Amino Acid	Peptide	1.0338	0.883057	1.08787	-0.111099	18.3685	0.0378558	326.604
100001296	stachydrine	Food Component/Plant	Xenobiotics	3.68156	0.25856	3.00971	-1.89521	1.9114	-0.223492	323.915
100001300	alpha-hydroxyisovalerate	Leucine Isoleucine and Valine Metabolism	Amino Acid	1.02753	2.68263	0.682026	0.861012	0.0260509	-0.269524	0.496618
100001313	gamma-glutamylmethionine	Gamma-glutamyl Amino Acid	Peptide	1.03755	0.966436	1.10946	-0.0512501	152.436	0.0500386	141.004
100001314	gamma-glutamylthreonine	Gamma-glutamyl Amino Acid	Peptide	0.964988	0.835543	1.064	-0.0983135	48.8941	0.0709198	95.405
100001315	p-cresol sulfate	Benzoate Metabolism	Xenobiotics	1.5106	1.06102	0.831073	-0.284678	96.6163	-0.455346	25.9556
100001320	erythronate*	Aminosugar Metabolism	Carbohydrate	1.01729	0.954249	1.1439	-0.0458011	111.657	0.0878233	14.4237
100001335	eicosenoate (20:1)	Long Chain Monounsaturated Fatty Acid	Lipid	1.04464	1.72623	0.831376	0.415059	6.30932	-0.15892	98.0562
100001337	linolenate [alpha or gamma; (18:3n3 or 6)]	Long Chain Polyunsaturated Fatty Acid (n3 and n6)	Lipid	0.993258	1.43549	0.930655	0.289084	49.1929	-0.0460382	443.388
100001359	aconitate [cis or trans]	TCA Cycle	Energy	0.988748	1.20499	0.932471	0.148915	1.59417	-0.0414135	213.269
100001391	stearoylcarnitine (C18)	Fatty Acid Metabolism (Acyl Carnitine Long Chain Saturated)	Lipid	1.04307	1.80402	0.726003	0.456759	0.0560123	-0.243305	0.173802
100001392	laurylcarnitine (C12)	Fatty Acid Metabolism (Acyl Carnitine Medium Chain)	Lipid	1.05115	1.41399	0.785336	0.23499	44.9732	-0.200236	31.1503
100001393	isovalerylcarnitine (C5)	Leucine Isoleucine and Valine Metabolism	Amino Acid	1.12575	1.03733	0.966419	-0.0612897	346.131	-0.112398	110.788
100001395	1-linoleoyl-GPC (18:2)	Lysophospholipid	Lipid	1.10658	0.985386	0.900284	-0.0854801	62.7739	-0.148685	6.00282
100001412	N2N2-dimethylguanosine	Purine Metabolism Guanine containing	Nucleotide	0.993444	1.04198	0.989426	0.0347079	210.384	-0.00291078	627.438
100001415	N6-carbamoylthreonyladenosine	Purine Metabolism Adenine containing	Nucleotide	1.02325	0.940071	0.983724	-0.0605647	58.632	-0.0284627	208.255
100001416	orotidine	Pyrimidine Metabolism Orotate containing	Nucleotide	1.02337	1.10379	0.992588	0.0562263	133.186	-0.0221198	381.12
100001417	phenylacetylglutamine	Acetylated Peptides	Peptide	1.36908	1.16838	0.76821	-0.127715	240.902	-0.42204	13.7125
100001423	4-hydroxyhippurate	Benzoate Metabolism	Xenobiotics	1.27677	1.76097	1.72476	0.278185	246.089	0.259138	138.621
100001425	56-dihydrouridine	Pyrimidine Metabolism Uracil containing	Nucleotide	1.02114	0.934304	1.09808	-0.0633532	136.557	0.0539008	153.107
100001437	cysteine-glutathione disulfide	Glutathione Metabolism	Amino Acid	1.11781	1.08815	1.36259	-0.0203502	586.867	0.157794	130.673
100001446	5-methyluridine (ribothymidine)	Pyrimidine Metabolism Uracil containing	Nucleotide	0.951871	1.03222	1.01291	0.058197	56.4306	0.0444248	157.657
100001456	7-methylguanine	Purine Metabolism Guanine containing	Nucleotide	1.01891	0.978287	1.08218	-0.0293273	246.274	0.0445128	144.35
100001461	1-stearoyl-GPE (18:0)	Lysophospholipid	Lipid	0.991102	0.954333	1.05764	-0.0268905	429.634	0.0474216	273.612
100001468	N1-methyl-2-pyridone-5-carboxamide	Nicotinate and Nicotinamide Metabolism	Cofactors and Vitamins	1.13174	1.27132	0.842929	0.0915018	235.553	-0.210031	79.4122
100001469	N1-methyl-4-pyridone-3-carboxamide	Nicotinate and Nicotinamide Metabolism	Cofactors and Vitamins	1.18293	1.17206	0.834456	-0.00720244	644.437	-0.250916	83.3399
100001485	gamma-glutamylisoleucine*	Gamma-glutamyl Amino Acid	Peptide	1.04646	1.2656	0.858058	0.146767	32.4194	-0.139331	12.9892
100001501	oleoylcarnitine (C18:1)	Fatty Acid Metabolism (Acyl Carnitine Monounsaturated)	Lipid	0.98766	1.27512	0.909256	0.194875	11.3273	-0.05806	282.243
100001509	2-methylbutyrylcarnitine (C5)	Leucine Isoleucine and Valine Metabolism	Amino Acid	1.2488	1.33836	0.793971	0.0563397	363.346	-0.326	2.19986
100001510	phenol sulfate	Tyrosine Metabolism	Amino Acid	1.23381	1.89379	0.916525	0.373457	19.6585	-0.221013	46.2148
100001511	1-palmitoleoyl-GPC (16:1)*	Lysophospholipid	Lipid	1.14824	0.726535	1.45116	-0.315278	3.88423	0.190306	6.76408
100001540	glutamine_degradant*	Partially Characterized Molecules	Partially Characterized Molecules	1.50422	1.18287	1.28115	-0.198137	147.916	-0.134604	229.441
100001550	homostachydrine*	Food Component/Plant	Xenobiotics	1.08058	1.45552	0.58739	0.23904	12.7694	-0.390329	0.374628
100001551	1-arachidonoyl-GPC (20:4n6)*	Lysophospholipid	Lipid	0.998592	1.04905	0.952226	0.0359734	338.302	-0.0338641	280.505
100001562	2-palmitoyl-GPC (16:0)*	Lysophospholipid	Lipid	1.01921	0.98203	1.06268	-0.0268153	449.092	0.030728	390.91
100001567	1-palmitoyl-GPE (16:0)	Lysophospholipid	Lipid	1.13355	0.868651	1.22481	-0.191256	94.3615	0.0604303	426.242
100001569	1-oleoyl-GPE (18:1)	Lysophospholipid	Lipid	3.02431	1.10338	0.91294	-0.936033	41.1254	-1.07295	27.5664
100001570	1-linoleoyl-GPE (18:2)*	Lysophospholipid	Lipid	1.36037	1.01641	1.09455	-0.227224	79.3464	-0.172372	167.002
100001571	1-arachidonoyl-GPE (20:4n6)*	Lysophospholipid	Lipid	0.988677	0.98169	0.93602	-0.0050779	599.379	-0.0387154	226.336
100001579	2-hydroxypalmitate	Fatty Acid Monohydroxy	Lipid	1.02801	1.29312	0.941997	0.177246	20.9861	-0.0625261	82.0149
100001580	docosapentaenoate (n6 DPA; 22:5n6)	Long Chain Polyunsaturated Fatty Acid (n3 and n6)	Lipid	1.05856	1.7771	0.952785	0.431945	5.13143	-0.0761013	376.605
100001586	gulonate*	Ascorbate and Aldarate Metabolism	Cofactors and Vitamins	1.11357	0.945508	1.06089	-0.119534	37.7423	-0.0364166	372.781
100001593	glutarylcarnitine (C5-DC)	Lysine Metabolism	Amino Acid	1.01011	0.772815	1.00993	-0.181235	9.53119	-0.00013193	676.008
100001594	beta-hydroxyisovaleroylcarnitine	Leucine Isoleucine and Valine Metabolism	Amino Acid	1.05481	1.20635	0.819126	0.102659	89.1011	-0.175756	23.934
100001605	catechol sulfate	Benzoate Metabolism	Xenobiotics	1.27085	0.731896	2.14422	-0.390882	10.9176	0.469467	46.2645
100001606	cholesterol sulfate	Sterol	Lipid	0.978038	1.34642	0.904398	0.246392	0.0986378	-0.054735	113.303
100001609	7alpha-hydroxy-3-oxo-4-cholestenoate (7-Hoca)	Sterol	Lipid	1.08147	0.879584	1.16165	-0.147186	2.93682	0.0545318	234.892
100001613	tetradecanedioate (C14-DC)	Fatty Acid Dicarboxylate	Lipid	1.15846	1.45924	1.07563	0.188214	226.281	-0.0564511	439.31
100001614	hexadecanedioate (C16-DC)	Fatty Acid Dicarboxylate	Lipid	0.983807	1.30006	1.01463	0.213397	23.685	0.0222428	568.846
100001615	octadecanedioate (C18-DC)	Fatty Acid Dicarboxylate	Lipid	0.959733	1.5534	0.639833	0.381765	0.0414328	-0.257108	0.127828
100001620	glycerophosphoethanolamine	Phospholipid Metabolism	Lipid	1.01845	1.18811	0.889416	0.116437	16.6303	-0.0953089	67.6045
100001635	ectoine	Chemical	Xenobiotics	1.21188	1.13969	0.813251	-0.0478717	423.22	-0.286692	21.238
100001654	1-arachidonoyl-GPI (20:4)*	Lysophospholipid	Lipid	1.01809	1.07981	1.00226	0.0434629	371.077	-0.011361	530.555
100001655	1-palmitoyl-GPI (16:0)	Lysophospholipid	Lipid	1.14712	0.955864	1.66122	-0.134595	207.046	0.309689	42.6798
100001657	glycolithocholate sulfate*	Secondary Bile Acid Metabolism	Lipid	1.14236	0.992963	1.67974	-0.104286	301.195	0.322893	71.5859
100001658	taurolithocholate 3-sulfate	Secondary Bile Acid Metabolism	Lipid	1.37979	1.06112	1.13751	-0.207408	194.489	-0.154904	346.471
100001662	deoxycarnitine	Carnitine Metabolism	Lipid	1.01702	1.03621	0.980543	0.0136599	472.835	-0.0263279	376.605
100001668	1-ribosyl-imidazoleacetate*	Histidine Metabolism	Amino Acid	1.01986	0.640589	1.49116	-0.300041	0.00481081	0.302565	2.9043
100001730	34-dihydroxybutyrate	Fatty Acid Dihydroxy	Lipid	1.06062	0.868877	1.00971	-0.140905	37.2751	-0.036092	298.054
100001734	N6-acetyllysine	Lysine Metabolism	Amino Acid	1.05992	1.00373	1.02584	-0.0399067	95.4365	-0.0240688	227.475
100001739	dihomo-linolenate (20:3n3 or n6)	Long Chain Polyunsaturated Fatty Acid (n3 and n6)	Lipid	1.05313	1.06042	1.00298	0.00511297	648.537	-0.0356754	492.204
100001740	mannitol/sorbitol	Fructose Mannose and Galactose Metabolism	Carbohydrate	1.05902	1.33709	1.14384	0.182756	115.646	0.0582392	270.152
100001743	tryptophan betaine	Tryptophan Metabolism	Amino Acid	2.10184	1.52645	1.81822	-0.296016	230.557	-0.13834	441.163
100001755	4-vinylphenol sulfate	Benzoate Metabolism	Xenobiotics	2.07923	2.79515	0.944462	0.301586	351.468	-0.663199	83.9029
100001756	4-ethylphenylsulfate	Benzoate Metabolism	Xenobiotics	2.9049	0.765741	16.9857	-1.14501	21.2406	2.20349	6.05243
100001757	thymol sulfate	Food Component/Plant	Xenobiotics	1.87575	1.8011	3.43757	-0.0379439	625.918	0.625831	60.6884
100001777	1-oleoyl-GPI (18:1)	Lysophospholipid	Lipid	1.09777	1.40731	0.965258	0.198564	104.644	-0.0941378	178.596
100001778	1-linoleoyl-GPI (18:2)*	Lysophospholipid	Lipid	1.04627	1.08893	1.06606	0.0297625	502.741	0.0138845	567.431
100001810	dimethylarginine (SDMA + ADMA)	Urea cycle; Arginine and Proline Metabolism	Amino Acid	1.03114	0.986773	1.0489	-0.0318639	179.454	0.0125615	424.347
100001843	gamma-glutamylalanine	Gamma-glutamyl Amino Acid	Peptide	1.13399	0.669088	1.26919	-0.354492	0.268642	0.0886255	151.281
100001851	N-acetylserine	Glycine Serine and Threonine Metabolism	Amino Acid	0.977433	0.976109	0.985789	-0.000966546	658.941	0.00608285	544.638
100001856	1-stearoyl-2-oleoyl-GPE (18:0/18:1)	Phosphatidylethanolamine (PE)	Lipid	1.09733	1.42012	0.989042	0.206525	52.9198	-0.0764823	326.337
100001868	4-allylphenol sulfate	Food Component/Plant	Xenobiotics	1.41533	0.259436	2.24003	-0.939439	0.693147	0.42379	31.5618
100001869	1-stearoyl-2-arachidonoyl-GPC (18:0/20:4)	Phosphatidylcholine (PC)	Lipid	1.01204	1.07189	0.98001	0.0422854	79.8668	-0.0231531	201.627
100001870	1-palmitoyl-2-linoleoyl-GPE (16:0/18:2)	Phosphatidylethanolamine (PE)	Lipid	1.99628	1.02617	1.52064	-0.564416	86.814	-0.249381	330.278
100001876	sphinganine-1-phosphate	Sphingolipid Synthesis	Lipid	1.06424	1.09253	1.02085	0.0196377	523.21	-0.0306446	476.18
100001882	glycosyl-N-stearoyl-sphingosine (d18:1/18:0)	Hexosylceramides (HCER)	Lipid	1.09514	1.24846	0.906222	0.10189	185.595	-0.136333	108.894
100001948	succinylcarnitine (C4-DC)	TCA Cycle	Energy	0.9751	0.550234	1.37739	-0.34944	0.000327385	0.267454	0.0139023
100001950	bilirubin (EE)*	Hemoglobin and Porphyrin Metabolism	Cofactors and Vitamins	1.16378	1.04654	1.22967	-0.0803664	235.524	0.0432741	487.933
100001951	bilirubin (EZ or ZE)*	Hemoglobin and Porphyrin Metabolism	Cofactors and Vitamins	1.0037	0.938654	1.16146	-0.0476098	293.147	0.109338	199.757
100001956	N-methylproline	Urea cycle; Arginine and Proline Metabolism	Amino Acid	4.18723	0.454399	2.97288	-1.83454	31.7786	-0.384777	338.142
100001977	beta-cryptoxanthin	Vitamin A Metabolism	Cofactors and Vitamins	1.06062	0.935433	1.08303	-0.0904221	188.793	0.0156043	582.723
100001987	5alpha-androstan-3beta17beta-diol disulfate	Androgenic Steroids	Lipid	1.22491	1.46731	1.04929	0.14919	178.735	-0.118628	247.085
100001988	5alpha-pregnan-3beta20alpha-diol disulfate	Progestin Steroids	Lipid	2.2379	1.40861	1.02564	-0.426859	149.931	-0.676683	36.8096
100001989	glycocholenate sulfate*	Secondary Bile Acid Metabolism	Lipid	1.02164	0.938206	1.11855	-0.0608043	286.929	0.0675536	237.103
100001990	taurocholenate sulfate*	Secondary Bile Acid Metabolism	Lipid	1.09878	1.16895	1.01528	0.0474486	471.773	-0.0585719	430.018
100001992	androstenediol (3beta17beta) disulfate (1)	Androgenic Steroids	Lipid	1.32994	1.63125	1.01142	0.17546	133.812	-0.212076	50.2913
100001993	pregnenediol disulfate (C21H34O8S2)*	Pregnenolone Steroids	Lipid	1.27238	1.34301	1.10402	0.0441601	471.388	-0.11105	182.594
100001994	androstenediol (3beta17beta) disulfate (2)	Androgenic Steroids	Lipid	1.1139	1.30995	0.952219	0.127953	121.437	-0.114794	120.623
100001999	21-hydroxypregnenolone disulfate	Pregnenolone Steroids	Lipid	1.27832	1.32107	0.877395	0.0268216	536.277	-0.279235	2.05853
100002009	5alpha-pregnan-3beta20beta-diol monosulfate (1)	Progestin Steroids	Lipid	2.3905	1.44169	1.44848	-0.473619	147.921	-0.469611	156.396
100002014	5alpha-pregnan-3beta20alpha-diol monosulfate (2)	Progestin Steroids	Lipid	2.83019	1.52278	1.08706	-0.602403	105.278	-0.875941	29.9816
100002018	5alpha-androstan-3alpha17beta-diol monosulfate (1)	Androgenic Steroids	Lipid	1.24647	1.71749	1.11037	0.274615	82.5432	-0.0901628	415.824
100002024	5alpha-androstan-3beta17beta-diol monosulfate (2)	Androgenic Steroids	Lipid	1.1137	1.57597	1.05112	0.285349	21.7176	-0.043358	474.541
100002026	androstenediol (3alpha 17alpha) monosulfate (2)	Androgenic Steroids	Lipid	1.0524	1.08498	1.07097	0.0227248	508.641	0.0129929	575.326
100002027	androstenediol (3alpha 17alpha) monosulfate (3)	Androgenic Steroids	Lipid	1.24891	1.22113	1.03143	-0.0179295	582.696	-0.146727	156.503
100002028	androstenediol (3beta17beta) monosulfate (1)	Androgenic Steroids	Lipid	1.13091	1.44486	0.999177	0.19828	38.6326	-0.0920656	194.646
100002067	pregnenediol sulfate (C21H34O5S)*	Pregnenolone Steroids	Lipid	1.17459	1.14255	1.1964	-0.0214105	557.185	0.0143964	592.786
100002070	2-hydroxyglutarate	Fatty Acid Dicarboxylate	Lipid	0.943193	1.06337	0.924484	0.086574	139.398	-0.0139574	548.148
100002094	gamma-CEHC	Tocopherol Metabolism	Cofactors and Vitamins	0.93708	1.63494	0.874559	0.443887	0.142746	-0.0473321	357.442
100002106	sphingomyelin (d18:1/18:1 d18:2/18:0)	Sphingomyelins	Lipid	0.991459	1.02298	1.04058	0.0226556	329.48	0.0351557	181.256
100002107	palmitoyl sphingomyelin (d18:1/16:0)	Sphingomyelins	Lipid	0.981095	1.14117	0.887335	0.112104	0.148452	-0.0699477	1.85681
100002122	3-hydroxyhippurate	Benzoate Metabolism	Xenobiotics	1.78064	0.621864	2.42871	-0.777763	48.4279	0.302251	219.513
100002126	16alpha-hydroxy DHEA 3-sulfate	Androgenic Steroids	Lipid	1.45821	1.42511	0.802293	-0.0195578	604.489	-0.447774	12.1943
100002129	pregnenolone sulfate	Pregnenolone Steroids	Lipid	1.08562	1.11468	1.02183	0.0199566	542.386	-0.0448145	392.403
100002152	andro steroid monosulfate C19H28O6S (1)*	Androgenic Steroids	Lipid	1.69984	1.54323	0.87549	-0.086212	395.624	-0.525605	4.5448
100002154	ergothioneine	Food Component/Plant	Xenobiotics	1.10058	1.16685	1.20884	0.0448108	444.7	0.072504	282.601
100002196	13-HODE + 9-HODE	Fatty Acid Monohydroxy	Lipid	1.17044	1.13571	0.804147	-0.0232723	565.594	-0.266671	13.1426
100002199	tridecenedioate (C13:1-DC)*	Fatty Acid Dicarboxylate	Lipid	1.12673	1.37461	0.824583	0.159055	124.124	-0.221068	51.0047
100002259	cis-4-decenoylcarnitine (C10:1)	Fatty Acid Metabolism (Acyl Carnitine Monounsaturated)	Lipid	1.17073	1.27957	0.958431	0.0705803	380.51	-0.148484	108.685
100002284	2S3R-dihydroxybutyrate	Fatty Acid Dihydroxy	Lipid	1.01418	1.99096	0.788056	0.570416	0.052799	-0.171801	28.1562
100002356	(16 or 17)-methylstearate (a19:0 or i19:0)	Fatty Acid Branched	Lipid	1.01092	1.58896	0.802499	0.364516	2.6453	-0.157859	45.5279
100002367	2R3R-dihydroxybutyrate	Fatty Acid Dihydroxy	Lipid	1.23269	0.971944	1.17216	-0.179167	183.877	-0.0396534	544.626
100002397	alpha-ketoglutaramate*	Glutamate Metabolism	Amino Acid	1.00854	0.82462	1.09211	-0.13855	0.271075	0.0588151	24.3348
100002458	3-methylglutaconate	Leucine Isoleucine and Valine Metabolism	Amino Acid	0.966831	1.26575	0.710354	0.204119	0.0603002	-0.201578	0.163346
100002466	cysteinylglycine disulfide*	Glutathione Metabolism	Amino Acid	1.01547	0.925284	1.04179	-0.0660432	63.6486	0.0187225	415.978
100002488	isoursodeoxycholate	Secondary Bile Acid Metabolism	Lipid	1.95343	1.32263	2.60622	-0.346635	142.683	0.288097	308.016
100002528	sulfate*	Chemical	Xenobiotics	0.981047	0.916732	1.02654	-0.0476146	36.0484	0.0327532	139.355
100002679	gamma-carboxyglutamate	Glutamate Metabolism	Amino Acid	1.00803	1.07645	1.03435	0.048339	127.538	0.0187922	466.49
100002749	S-methylcysteine	Methionine Cysteine SAM and Taurine Metabolism	Amino Acid	1.21918	1.08743	1.33619	-0.0882972	399.759	0.0741332	395.183
100002761	androsterone glucuronide	Androgenic Steroids	Lipid	1.19197	1.39951	1.25572	0.130516	82.6927	0.041366	351.903
100002769	argininate*	Urea cycle; Arginine and Proline Metabolism	Amino Acid	1.24571	0.644221	1.60277	-0.44977	0.631591	0.212876	56.251
100002784	2-oxoarginine*	Urea cycle; Arginine and Proline Metabolism	Amino Acid	1.09457	0.553827	2.15617	-0.430831	0.000982879	0.591519	4.00964
100002796	cis-4-decenoate (10:1n6)*	Medium Chain Fatty Acid	Lipid	1.4556	1.15822	0.927924	-0.186236	96.249	-0.34903	17.9782
100002875	1-(1-enyl-palmitoyl)-GPC (P-16:0)*	Lysoplasmalogen	Lipid	0.989731	1.00616	0.900385	0.0118612	562.436	-0.0662816	185.696
100002910	1-methyl-5-imidazoleacetate	Histidine Metabolism	Amino Acid	1.05289	3.74456	0.330782	1.20862	0.0097356	-0.625382	1.97518
100002911	glycoursodeoxycholate	Secondary Bile Acid Metabolism	Lipid	1.66493	1.015	1.16066	-0.403314	55.7826	-0.302625	127.766
100002927	S-methylcysteine sulfoxide	Methionine Cysteine SAM and Taurine Metabolism	Amino Acid	1.31536	1.77571	1.40978	0.261621	197.669	0.0576641	548.078
100002945	(14 or 15)-methylpalmitate (a17:0 or i17:0)	Fatty Acid Branched	Lipid	1.14825	1.48869	0.754389	0.212226	80.5588	-0.292195	13.9753
100002951	eicosanedioate (C20-DC)	Fatty Acid Dicarboxylate	Lipid	1.03773	1.49868	0.635334	0.294202	16.7464	-0.317377	11.6737
100002952	docosadioate (C22-DC)	Fatty Acid Dicarboxylate	Lipid	1.28882	1.3409	0.669995	0.0324609	598.553	-0.454759	22.0431
100002953	16-hydroxypalmitate	Fatty Acid Monohydroxy	Lipid	0.986323	1.22423	0.990611	0.163203	18.5559	0.00311067	655.543
100002989	oleoyl-linoleoyl-glycerol (18:1/18:2) [1]	Diacylglycerol	Lipid	1.13138	0.856836	1.47599	-0.198944	64.1813	0.216212	22.286
100002990	oleoyl-linoleoyl-glycerol (18:1/18:2) [2]	Diacylglycerol	Lipid	1.01992	0.871552	1.50069	-0.110064	228.375	0.308029	2.98002
100003000	1-(1-enyl-palmitoyl)-GPE (P-16:0)*	Lysoplasmalogen	Lipid	0.977454	1.23355	0.764565	0.175695	5.57613	-0.164332	71.3122
100003001	1-(1-enyl-stearoyl)-GPE (P-18:0)*	Lysoplasmalogen	Lipid	1.07203	1.57559	0.678291	0.313862	0.492055	-0.30405	3.8346
100003119	N-oleoyltaurine	Endocannabinoid	Lipid	1.10278	1.50505	0.916009	0.252539	31.3943	-0.134195	100.602
100003151	linoleoylcarnitine (C18:2)*	Fatty Acid Metabolism (Acyl Carnitine Polyunsaturated)	Lipid	1.09166	1.16147	0.984043	0.0473586	365.426	-0.0762081	191.649
100003240	N-stearoyltaurine	Endocannabinoid	Lipid	1.03738	1.9716	0.658917	0.544525	0.197444	-0.296472	0.16457
100003258	2-O-methylascorbic acid	Ascorbate and Aldarate Metabolism	Cofactors and Vitamins	0.976326	0.85189	1.11659	-0.0938229	56.7715	0.0989239	35.8482
100003271	beta-citrylglutamate	Glutamate Metabolism	Amino Acid	1.09956	1.34493	0.893878	0.159454	37.022	-0.148747	22.3897
100003397	trimethylamine N-oxide	Phospholipid Metabolism	Lipid	1.34964	1.18673	1.04799	-0.103668	394.256	-0.198232	177.147
100003415	N6-methyllysine	Lysine Metabolism	Amino Acid	1.45977	1.47326	1.6341	0.00789492	657.016	0.0987909	460.426
100003470	pregnanediol-3-glucuronide	Progestin Steroids	Lipid	2.34839	1.40636	1.07977	-0.476615	109.008	-0.687046	42.4861
100003686	N-palmitoylglycine	Fatty Acid Metabolism (Acyl Glycine)	Lipid	1.09301	1.27867	0.955313	0.12261	88.328	-0.098182	62.1666
100003695	mannonate*	Food Component/Plant	Xenobiotics	1.02882	1.06003	1.03399	0.0220223	431.814	0.00367347	617.999
100003901	2-stearoyl-GPE (18:0)*	Lysophospholipid	Lipid	1.00427	1.01852	1.04608	0.0102207	600.976	0.0297877	425.355
100004046	N-acetylcarnosine	Histidine Metabolism	Amino Acid	1.18328	1.1101	1.16639	-0.0491882	314.819	-0.0112066	598.632
100004054	margaroylcarnitine (C17)*	Fatty Acid Metabolism (Acyl Carnitine Long Chain Saturated)	Lipid	1.02767	1.57416	0.783683	0.34428	1.59096	-0.184964	15.1512
100004083	glycohyocholate	Secondary Bile Acid Metabolism	Lipid	1.25886	1.53843	0.9396	0.168347	232.176	-0.219833	115.728
100004089	2-hydroxydecanoate	Fatty Acid Monohydroxy	Lipid	1.11309	1.70423	0.651431	0.355866	8.59917	-0.355634	7.13411
100004111	4-methylcatechol sulfate	Benzoate Metabolism	Xenobiotics	1.37818	1.41302	1.50874	0.0209856	623.103	0.0771097	573.481
100004208	guaiacol sulfate	Benzoate Metabolism	Xenobiotics	1.26352	0.958696	2.45478	-0.208672	151.232	0.610029	26.6463
100004227	2-aminooctanoate	Fatty Acid Amino	Lipid	1.03401	1.77327	0.536009	0.447263	0.0830419	-0.405139	0.0116918
100004322	2-aminophenol sulfate	Food Component/Plant	Xenobiotics	1.59766	0.199105	5.61271	-1.11525	2.51516	1.34803	14.1397
100004328	sphingomyelin (d18:1/14:0 d16:1/16:0)*	Sphingomyelins	Lipid	1.01732	1.30328	0.781246	0.191253	0.17895	-0.17955	0.0697321
100004329	sphingomyelin (d18:2/16:0 d18:1/16:1)*	Sphingomyelins	Lipid	1.03366	1.18508	0.917901	0.103602	0.665545	-0.084554	1.41277
100004414	2-hydroxyphytanate*	Fatty Acid Branched	Lipid	1.15547	1.80351	0.677974	0.379234	7.9113	-0.361283	4.42464
100004523	N-delta-acetylornithine	Urea cycle; Arginine and Proline Metabolism	Amino Acid	1.33239	0.583507	2.36008	-0.558688	2.22635	0.526686	6.32045
100004542	2-aminoheptanoate	Fatty Acid Amino	Lipid	0.966139	0.994191	1.03279	0.0204381	535.221	0.0480969	320.268
100004635	methionine sulfone	Methionine Cysteine SAM and Taurine Metabolism	Amino Acid	1.08156	0.979863	1.02252	-0.0722615	172.9	-0.0415112	298.946
100005350	1-linolenoyl-GPC (18:3)*	Lysophospholipid	Lipid	1.0074	0.757341	1.21409	-0.191935	12.9887	0.141386	94.1701
100005372	1-(1-enyl-oleoyl)-GPE (P-18:1)*	Lysoplasmalogen	Lipid	1.0637	1.4896	0.735044	0.270677	0.920034	-0.250264	23.3529
100005373	fructosyllysine	Lysine Metabolism	Amino Acid	1.02807	1.14201	0.881213	0.0788531	237.115	-0.108446	118.102
100005384	O-sulfo-tyrosine	Chemical	Xenobiotics	1.01882	0.97825	1.00272	-0.029284	318.98	-0.0115505	488.072
100005418	17alpha-hydroxypregnanolone glucuronide	Pregnenolone Steroids	Lipid	0.928826	1.52555	1.00889	0.388877	6.70564	0.0586772	310.413
100005466	N-acetyltaurine	Methionine Cysteine SAM and Taurine Metabolism	Amino Acid	0.989693	1.07309	0.925449	0.0592401	302.633	-0.047351	368.902
100005717	1-palmitoyl-GPG (16:0)*	Lysophospholipid	Lipid	0.95963	1.05164	1.03705	0.0661938	122.863	0.0558982	91.6248
100005985	sphingomyelin (d18:2/14:0 d18:1/14:1)*	Sphingomyelins	Lipid	1.18379	0.966389	0.971069	-0.151285	25.1539	-0.147855	25.5812
100005986	sphingomyelin (d18:1/24:1 d18:2/24:0)*	Sphingomyelins	Lipid	1.00324	0.960175	0.970843	-0.0313499	202.657	-0.0235193	199.663
100005996	octadecenedioylcarnitine (C18:1-DC)*	Fatty Acid Metabolism (Acyl Carnitine Dicarboxylate)	Lipid	1.05946	1.54595	0.749684	0.305938	12.1184	-0.23517	12.8702
100005998	octadecanedioylcarnitine (C18-DC)*	Fatty Acid Metabolism (Acyl Carnitine Dicarboxylate)	Lipid	1.08881	1.97118	0.602286	0.508354	0.723423	-0.382549	0.0933312
100006051	myristoleoylcarnitine (C14:1)*	Fatty Acid Metabolism (Acyl Carnitine Monounsaturated)	Lipid	1.01172	1.41122	0.830732	0.261333	37.7614	-0.136011	159.38
100006082	4-hydroxychlorothalonil	Chemical	Xenobiotics	0.959597	1.15394	1.07975	0.136423	31.248	0.0858564	163.608
100006115	arabonate/xylonate	Pentose Metabolism	Carbohydrate	0.978953	0.823696	1.28754	-0.117871	3.4363	0.209057	3.16147
100006116	methyl-4-hydroxybenzoate sulfate	Benzoate Metabolism	Xenobiotics	13.1821	2.71714	4.45176	-1.93181	81.7677	-1.37928	100.305
100006260	6-hydroxyindole sulfate	Chemical	Xenobiotics	1.26421	1.37377	0.663335	0.068172	438.355	-0.44493	32.2635
100006290	sphingomyelin (d18:1/20:0 d16:1/22:0)*	Sphingomyelins	Lipid	1.07888	1.21938	0.888438	0.0943477	11.3966	-0.138617	0.376174
100006292	sphingomyelin (d18:1/20:1 d18:2/20:0)*	Sphingomyelins	Lipid	1.01103	1.00302	1.03827	-0.00575403	557.261	0.0194116	310.741
100006293	sphingomyelin (d18:1/20:2 d18:2/20:1 d16:1/22:2)*	Sphingomyelins	Lipid	0.96205	0.612998	1.38878	-0.282618	0.0606807	0.283913	0.203468
100006294	behenoyl sphingomyelin (d18:1/22:0)*	Sphingomyelins	Lipid	0.992072	1.34151	0.745034	0.233168	0.00050095	-0.191015	0.00499573
100006295	sphingomyelin (d18:1/22:1 d18:2/22:0 d16:1/24:1)*	Sphingomyelins	Lipid	1.03276	1.09689	0.886719	0.0448141	16.8804	-0.107557	0.0220197
100006296	sphingomyelin (d18:1/22:2 d18:2/22:1 d16:1/24:2)*	Sphingomyelins	Lipid	1.04579	0.756143	1.15942	-0.220245	0.250864	0.0779866	71.6533
100006298	lignoceroyl sphingomyelin (d18:1/24:0)	Sphingomyelins	Lipid	0.976882	1.3947	0.757394	0.276618	0.00100138	-0.169789	0.0492496
100006314	sphingomyelin (d17:1/16:0 d18:1/15:0 d16:1/17:0)*	Sphingomyelins	Lipid	1.02348	1.2913	0.782249	0.179332	1.08364	-0.183137	0.46407
100006361	dopamine 3-O-sulfate	Tyrosine Metabolism	Amino Acid	1.10922	1.02189	1.2427	-0.0610027	343.068	0.0885263	224.554
100006367	3-hydroxyhexanoate	Fatty Acid Monohydroxy	Lipid	0.958391	2.03212	0.582883	0.630658	0.0989398	-0.307114	0.311581
100006370	3beta-hydroxy-5-cholestenoate	Sterol	Lipid	1.09522	1.02262	1.18475	-0.0508773	312.799	0.0603671	186.586
100006379	C-glycosyltryptophan	Tryptophan Metabolism	Amino Acid	1.0191	0.961268	1.02036	-0.0419255	78.4119	0.000903193	661.733
100006430	arabitol/xylitol	Pentose Metabolism	Carbohydrate	1.00205	0.910926	1.15464	-0.0672044	22.5123	0.105972	0.653815
100006435	N-acetylglucosamine/N-acetylgalactosamine	Aminosugar Metabolism	Carbohydrate	1.04099	1.00493	1.10922	-0.0257188	444.018	0.0474372	222.262
100006620	nonanoylcarnitine (C9)	Fatty Acid Metabolism (Acyl Carnitine Medium Chain)	Lipid	1.04626	1.24958	0.958733	0.136668	158.084	-0.0630655	274.244
100006641	glycochenodeoxycholate 3-sulfate	Primary Bile Acid Metabolism	Lipid	1.27188	1.76409	0.929877	0.28292	29.2249	-0.235378	76.9359
100006642	glycodeoxycholate 3-sulfate	Secondary Bile Acid Metabolism	Lipid	1.33869	1.62227	1.05706	0.165119	275.48	-0.185115	201.683
100008903	12-dilinoleoyl-GPC (18:2/18:2)	Phosphatidylcholine (PC)	Lipid	1.01635	1.01137	0.861163	-0.00356267	641.523	-0.11554	28.766
100008904	1-stearoyl-2-oleoyl-GPC (18:0/18:1)	Phosphatidylcholine (PC)	Lipid	1.00582	1.08071	1.01036	0.0528846	47.0985	0.00325958	635.678
100008914	1-palmitoyl-2-arachidonoyl-GPC (16:0/20:4n6)	Phosphatidylcholine (PC)	Lipid	1.0034	1.1131	0.990263	0.0769101	15.0153	-0.00949083	508.127
100008915	1-palmitoyl-2-docosahexaenoyl-GPC (16:0/22:6)	Phosphatidylcholine (PC)	Lipid	1.05407	1.05989	1.05929	0.00408002	635.443	0.00365966	634.712
100008916	1-stearoyl-2-docosahexaenoyl-GPC (18:0/22:6)	Phosphatidylcholine (PC)	Lipid	1.16637	0.988284	1.13391	-0.123757	64.5621	-0.0217833	511.084
100008919	1-(1-enyl-stearoyl)-2-oleoyl-GPE (P-18:0/18:1)	Plasmalogen	Lipid	1.03406	1.894	0.577637	0.508703	0.0013162	-0.366597	0.0992977
100008920	sphingomyelin (d18:1/17:0 d17:1/18:0 d19:1/16:0)	Sphingomyelins	Lipid	0.950474	1.25467	0.887923	0.209093	2.3536	-0.0470245	254.178
100008921	1-palmitoyl-2-stearoyl-GPC (16:0/18:0)	Phosphatidylcholine (PC)	Lipid	1.06942	1.16951	0.881216	0.0681439	184.284	-0.13756	4.30692
100008928	2-hydroxybutyrate/2-hydroxyisobutyrate	Glutathione Metabolism	Amino Acid	0.996151	2.10583	0.648866	0.637756	1.06e-05	-0.275746	0.320128
100008930	oleate/vaccenate (18:1)	Long Chain Monounsaturated Fatty Acid	Lipid	1.0122	1.29138	0.8962	0.187444	22.9745	-0.0856596	243.637
100008933	3-hydroxystearate	Fatty Acid Monohydroxy	Lipid	0.966613	1.50662	0.847173	0.350028	3.00962	-0.0903942	132.673
100008954	palmitoyl dihydrosphingomyelin (d18:0/16:0)*	Dihydrosphingomyelins	Lipid	1.01412	1.34977	0.725136	0.22237	0.0497998	-0.223438	0.0263847
100008955	tricosanoyl sphingomyelin (d18:1/23:0)*	Sphingomyelins	Lipid	1.00158	1.38966	0.811647	0.255668	0.152	-0.143836	0.75903
100008956	sphingomyelin (d18:2/23:0 d18:1/23:1 d17:1/24:1)*	Sphingomyelins	Lipid	1.00639	1.05037	0.957245	0.0312847	304.154	-0.0357765	207.78
100008957	sphingomyelin (d18:2/24:1 d18:1/24:2)*	Sphingomyelins	Lipid	0.975048	0.789525	1.04931	-0.142311	0.055651	0.053253	13.1542
100008976	1-stearoyl-2-linoleoyl-GPE (18:0/18:2)*	Phosphatidylethanolamine (PE)	Lipid	1.13929	1.02557	1.13705	-0.0788081	377.942	-0.00151458	671.206
100008977	1-stearoyl-2-arachidonoyl-GPE (18:0/20:4)	Phosphatidylethanolamine (PE)	Lipid	1.04543	1.15008	1.15147	0.0719825	263.04	0.0729188	252.08
100008980	1-stearoyl-2-linoleoyl-GPC (18:0/18:2)*	Phosphatidylcholine (PC)	Lipid	1.01044	1.1008	0.909262	0.0634283	2.04421	-0.0744945	0.585027
100008984	1-palmitoyl-2-palmitoleoyl-GPC (16:0/16:1)*	Phosphatidylcholine (PC)	Lipid	1.08755	0.615105	1.45338	-0.370182	0.304677	0.232959	23.56
100008985	1-palmitoyl-2-dihomo-linolenoyl-GPC (16:0/20:3n3 or 6)*	Phosphatidylcholine (PC)	Lipid	0.99195	0.837658	1.27828	-0.116313	0.150874	0.193762	0.124943
100008990	1-palmitoyl-2-arachidonoyl-GPE (16:0/20:4)*	Phosphatidylethanolamine (PE)	Lipid	1.18883	1.09511	1.39542	-0.0631372	426.915	0.130115	266.464
100008991	1-palmitoyl-2-docosahexaenoyl-GPE (16:0/22:6)*	Phosphatidylethanolamine (PE)	Lipid	1.3454	1.23881	1.3515	-0.0671012	527.093	0.0037532	668.3
100008992	1-stearoyl-2-docosahexaenoyl-GPE (18:0/22:6)*	Phosphatidylethanolamine (PE)	Lipid	1.27811	1.21123	1.25628	-0.0429911	535.554	-0.0138919	631.364
100008993	1-palmitoyl-2-arachidonoyl-GPI (16:0/20:4)*	Phosphatidylinositol (PI)	Lipid	0.990256	0.820965	1.47468	-0.12825	48.3735	0.314286	1.07177
100008994	1-stearoyl-2-linoleoyl-GPI (18:0/18:2)	Phosphatidylinositol (PI)	Lipid	0.973894	1.01653	1.08122	0.0308289	509.188	0.0763819	283.144
100008998	gamma-tocopherol/beta-tocopherol	Tocopherol Metabolism	Cofactors and Vitamins	1.04994	1.56896	0.689856	0.325606	0.551527	-0.278678	0.0126121
100008999	1-(1-enyl-stearoyl)-2-arachidonoyl-GPE (P-18:0/20:4)*	Plasmalogen	Lipid	1.00609	2.06216	0.516261	0.610159	0.00134287	-0.403872	0.620791
100009002	1-(1-enyl-palmitoyl)-2-arachidonoyl-GPE (P-16:0/20:4)*	Plasmalogen	Lipid	1.06573	1.73685	0.555295	0.405867	0.0567928	-0.409461	2.8617
100009005	1-(1-enyl-palmitoyl)-2-oleoyl-GPE (P-16:0/18:1)*	Plasmalogen	Lipid	1.05328	1.55813	0.668655	0.317162	0.0974228	-0.299242	0.551205
100009007	1-(1-enyl-palmitoyl)-2-oleoyl-GPC (P-16:0/18:1)*	Plasmalogen	Lipid	1.04192	1.15416	0.883204	0.0771982	11.5553	-0.116738	0.0953212
100009009	1-(1-enyl-palmitoyl)-2-linoleoyl-GPC (P-16:0/18:2)*	Plasmalogen	Lipid	1.01707	1.21711	0.76408	0.136416	4.75293	-0.193349	1.12154
100009014	1-(1-enyl-palmitoyl)-2-arachidonoyl-GPC (P-16:0/20:4)*	Plasmalogen	Lipid	0.995478	1.3234	0.692615	0.219503	0.0930766	-0.237481	2.76442
100009025	sphingomyelin (d18:1/21:0 d17:1/22:0 d16:1/23:0)*	Sphingomyelins	Lipid	1.0263	1.41587	0.84972	0.253699	0.420275	-0.131538	16.0361
100009026	behenoyl dihydrosphingomyelin (d18:0/22:0)*	Dihydrosphingomyelins	Lipid	1.01052	2.41047	0.590273	0.762402	0.00257283	-0.338295	0.311374
100009027	sphingomyelin (d18:0/18:0 d19:0/17:0)*	Dihydrosphingomyelins	Lipid	1.04061	1.8847	0.666267	0.499419	0.0956621	-0.29238	6.51703
100009028	N-palmitoyl-sphinganine (d18:0/16:0)	Dihydroceramides	Lipid	1.00115	1.41261	0.718702	0.269771	2.40689	-0.219507	5.97846
100009030	lactosyl-N-palmitoyl-sphingosine (d18:1/16:0)	Lactosylceramides (LCER)	Lipid	0.953721	1.05683	0.903302	0.0741963	37.5225	-0.0377205	183.852
100009038	myristoyl dihydrosphingomyelin (d18:0/14:0)*	Dihydrosphingomyelins	Lipid	1.03771	1.52052	0.688121	0.306768	0.554957	-0.271533	1.55982
100009052	palmitoyl-linoleoyl-glycerol (16:0/18:2) [1]*	Diacylglycerol	Lipid	1.25645	0.929705	1.38814	-0.225674	139.256	0.0818321	446.883
100009055	palmitoyl-linoleoyl-glycerol (16:0/18:2) [2]*	Diacylglycerol	Lipid	1.11531	0.920971	1.33805	-0.139034	239.915	0.144436	210.265
100009066	1-palmitoyl-2-oleoyl-GPI (16:0/18:1)*	Phosphatidylinositol (PI)	Lipid	0.983459	1.03043	1.22811	0.0337697	458.247	0.167802	160.082
100009069	1-(1-enyl-palmitoyl)-2-linoleoyl-GPE (P-16:0/18:2)*	Plasmalogen	Lipid	1.106	1.84165	0.473498	0.432221	0.331412	-0.515263	0.092092
100009078	1-oleoyl-2-linoleoyl-GPE (18:1/18:2)*	Phosphatidylethanolamine (PE)	Lipid	1.7117	1.18624	1.27524	-0.310745	208.855	-0.253175	270.051
100009130	1-oleoyl-2-docosahexaenoyl-GPC (18:1/22:6)*	Phosphatidylcholine (PC)	Lipid	0.981387	0.851231	1.18577	-0.0980255	37.5782	0.141634	18.3784
100009131	1-linoleoyl-2-arachidonoyl-GPC (18:2/20:4n6)*	Phosphatidylcholine (PC)	Lipid	0.990302	1.02312	0.902252	0.0235923	384.785	-0.0652791	88.5047
100009139	1-myristoyl-2-arachidonoyl-GPC (14:0/20:4)*	Phosphatidylcholine (PC)	Lipid	1.11316	0.918856	1.30273	-0.139153	138.375	0.123949	164.768
100009160	1-(1-enyl-palmitoyl)-2-palmitoleoyl-GPC (P-16:0/16:1)*	Plasmalogen	Lipid	1.0977	1.13192	0.914165	0.0233443	389.393	-0.132092	2.89473
100009162	1-(1-enyl-palmitoyl)-2-palmitoyl-GPC (P-16:0/16:0)*	Plasmalogen	Lipid	1.00777	1.19374	0.821079	0.127799	2.73821	-0.140802	0.115283
100009181	1-stearoyl-2-oleoyl-GPI (18:0/18:1)*	Phosphatidylinositol (PI)	Lipid	0.947881	1.48453	0.918607	0.35107	1.14761	-0.0218465	561.423
100009225	1-(1-enyl-stearoyl)-2-linoleoyl-GPE (P-18:0/18:2)*	Plasmalogen	Lipid	1.12142	2.09198	0.528331	0.543497	0.00984302	-0.473077	0.0134596
100009227	1-linoleoyl-GPG (18:2)*	Lysophospholipid	Lipid	1.03656	1.05679	0.98117	0.0142602	527.54	-0.0397837	268.685
100009232	thioproline	Chemical	Xenobiotics	1.0157	0.920087	1.0332	-0.0701114	29.9742	0.0124687	510.484
100009233	palmitoylcholine	Fatty Acid Metabolism (Acyl Choline)	Lipid	1.04267	1.31356	1.79332	0.179662	174.223	0.451526	13.7491
100009264	glycochenodeoxycholate glucuronide (1)	Primary Bile Acid Metabolism	Lipid	1.19728	0.97273	1.36797	-0.155528	187.428	0.107927	320.711
100009271	(S)-3-hydroxybutyrylcarnitine	Fatty Acid Metabolism (Acyl Carnitine Hydroxy)	Lipid	1.10811	1.82044	0.65515	0.419972	17.3088	-0.348987	1.22689
100009272	glycosyl-N-palmitoyl-sphingosine (d18:1/16:0)	Hexosylceramides (HCER)	Lipid	1.04809	1.245	0.812319	0.13244	23.9599	-0.176441	0.845532
100009329	ascorbic acid 2-sulfate	Ascorbate and Aldarate Metabolism	Cofactors and Vitamins	0.974896	1.0086	1.08522	0.0244142	447.901	0.078422	86.8708
100009332	arachidonoylcholine	Fatty Acid Metabolism (Acyl Choline)	Lipid	0.982769	1.41835	1.62011	0.286506	51.7074	0.402112	15.6909
100009343	1-linoleoyl-2-linolenoyl-GPC (18:2/18:3)*	Phosphatidylcholine (PC)	Lipid	1.09342	0.878458	1.1391	-0.15631	87.1211	0.0311452	521.918
100009394	hexadecadienoate (16:2n6)	Long Chain Polyunsaturated Fatty Acid (n3 and n6)	Lipid	1.1804	1.04788	1.07321	-0.0904607	342.123	-0.0727254	379.241
100009406	palmitoleoylcarnitine (C16:1)*	Fatty Acid Metabolism (Acyl Carnitine Monounsaturated)	Lipid	1.79659	1.4199	1.01603	-0.208724	223.739	-0.472151	29.4986
100010895	2'-O-methylcytidine	Pyrimidine Metabolism Cytidine containing	Nucleotide	0.978661	1.00629	1.03769	0.0200052	485.766	0.0424076	367.392
100010896	2'-O-methyluridine	Pyrimidine Metabolism Uracil containing	Nucleotide	1.00091	0.99484	0.969232	-0.00438383	623.193	-0.0230236	458.534
100010901	gamma-glutamyl-alpha-lysine	Gamma-glutamyl Amino Acid	Peptide	0.989754	0.941713	1.07468	-0.03526	340.436	0.0602978	85.7909
100010918	oleoyl-oleoyl-glycerol (18:1/18:1) [1]*	Diacylglycerol	Lipid	1.351	0.759967	1.45191	-0.417729	12.9724	0.0606318	456.4
100010919	oleoyl-oleoyl-glycerol (18:1/18:1) [2]*	Diacylglycerol	Lipid	1.49402	0.742989	1.49605	-0.516908	7.77928	0.00117763	672.902
100010922	linoleoyl-arachidonoyl-glycerol (18:2/20:4) [1]*	Diacylglycerol	Lipid	1.20923	1.55904	1.2474	0.21206	65.688	0.0247128	538.859
100010923	linoleoyl-arachidonoyl-glycerol (18:2/20:4) [2]*	Diacylglycerol	Lipid	1.17263	1.30203	1.2196	0.0834643	279.447	0.0308559	464.679
100010928	linoleoyl-docosahexaenoyl-glycerol (18:2/22:6) [1]*	Diacylglycerol	Lipid	0.841628	1.95633	1.09297	0.682827	4.7168	0.184569	72.948
100010936	oleoyl-arachidonoyl-glycerol (18:1/20:4) [1]*	Diacylglycerol	Lipid	1.14133	1.29753	1.15936	0.101575	240.057	0.0120936	598.909
100010937	oleoyl-arachidonoyl-glycerol (18:1/20:4) [2]*	Diacylglycerol	Lipid	1.17083	1.36329	1.16002	0.12255	159.071	-0.00719656	619.476
100010941	linoleoyl-linoleoyl-glycerol (18:2/18:2) [1]*	Diacylglycerol	Lipid	1.04922	0.855909	1.5248	-0.142949	180.54	0.301093	7.13369
100010942	linoleoyl-linoleoyl-glycerol (18:2/18:2) [2]*	Diacylglycerol	Lipid	1.05824	0.918319	1.54095	-0.101569	355.42	0.303955	47.8954
100010955	perfluorooctanesulfonate (PFOS)	Chemical	Xenobiotics	0.9862	0.947268	0.909177	-0.0285594	504.195	-0.0570602	356.533
100015609	N-palmitoyl-sphingadienine (d18:2/16:0)*	Ceramides	Lipid	0.903121	1.1903	0.863727	0.20276	5.37691	-0.0301768	464.69
100015620	lactosyl-N-nervonoyl-sphingosine (d18:1/24:1)*	Lactosylceramides (LCER)	Lipid	1.00771	1.06417	0.92915	0.0400096	255.982	-0.0575845	150.028
100015623	lactosyl-N-behenoyl-sphingosine (d18:1/22:0)*	Lactosylceramides (LCER)	Lipid	1.02763	1.28954	0.757253	0.175267	4.54458	-0.206472	1.05871
100015624	N-behenoyl-sphingadienine (d18:2/22:0)*	Ceramides	Lipid	0.860939	1.15438	0.900977	0.211245	4.55259	0.0307104	472.983
100015625	glycosyl-N-behenoyl-sphingadienine (d18:2/22:0)*	Hexosylceramides (HCER)	Lipid	0.979422	1.46015	0.793102	0.313667	0.00786938	-0.142622	1.89322
100015638	2-hydroxynervonate*	Fatty Acid Monohydroxy	Lipid	1.02294	1.39372	0.872803	0.242799	6.17607	-0.111254	11.7608
100015641	N-oleoylserine	Endocannabinoid	Lipid	1.0152	1.14394	1.0501	0.0893452	142.734	0.0247769	479.148
100015727	ceramide (d16:1/24:1 d18:1/22:1)*	Ceramides	Lipid	0.899741	0.711519	1.167	-0.150525	125.166	0.189894	35.5038
100015731	N-palmitoyl-heptadecasphingosine (d17:1/16:0)*	Ceramides	Lipid	0.95345	1.16399	0.789481	0.147669	39.514	-0.126483	66.5465
100015744	ceramide (d18:2/24:1 d18:1/24:2)*	Ceramides	Lipid	1.05997	0.611474	1.22637	-0.354239	0.00601745	0.112074	27.1651
100015745	glycosyl ceramide (d18:2/24:1 d18:1/24:2)*	Hexosylceramides (HCER)	Lipid	1.02633	0.792351	1.12413	-0.177019	4.25114	0.0679986	65.086
100015760	linoleoylcholine*	Fatty Acid Metabolism (Acyl Choline)	Lipid	1.0478	1.54426	1.71245	0.313169	55.9617	0.405517	14.495
100015786	sphingomyelin (d18:0/20:0 d16:0/22:0)*	Dihydrosphingomyelins	Lipid	1.00737	1.66744	0.613663	0.410149	0.584354	-0.314966	0.96718
100015787	sphingomyelin (d18:1/19:0 d19:1/18:0)*	Sphingomyelins	Lipid	1.04677	1.18678	0.970375	0.0954571	148.338	-0.05488	276.43
100015788	sphingomyelin (d18:2/18:1)*	Sphingomyelins	Lipid	0.984854	1.26783	0.86414	0.192282	0.0611887	-0.0905225	58.2637
100015789	sphingomyelin (d18:2/24:2)*	Sphingomyelins	Lipid	1.00586	0.758882	1.23549	-0.18956	0.0116288	0.156371	0.00561045
100015790	sphingomyelin (d18:2/21:0 d16:2/23:0)*	Sphingomyelins	Lipid	1.04376	1.03916	1.05253	-0.00324608	645.945	0.00617939	616.345
100015791	sphingomyelin (d18:2/23:1)*	Sphingomyelins	Lipid	0.983178	0.785091	1.17462	-0.151816	15.5053	0.132949	16.4936
100015792	sphingomyelin (d18:1/25:0 d19:0/24:1 d20:1/23:0 d19:1/24:0)*	Sphingomyelins	Lipid	1.0837	1.79354	0.741922	0.422951	0.578294	-0.258465	0.78858
100015793	sphingomyelin (d17:2/16:0 d18:2/15:0)*	Sphingomyelins	Lipid	1.12151	1.23195	0.868297	0.07321	171.095	-0.183368	6.88261
100015831	linolenoylcarnitine (C18:3)*	Fatty Acid Metabolism (Acyl Carnitine Polyunsaturated)	Lipid	1.11334	1.05088	0.993122	-0.043283	425.946	-0.0844975	191.764
100015834	lignoceroylcarnitine (C24)*	Fatty Acid Metabolism (Acyl Carnitine Long Chain Saturated)	Lipid	1.07249	2.88376	0.619813	0.906089	0.00366094	-0.355538	0.430431
100015835	cerotoylcarnitine (C26)*	Fatty Acid Metabolism (Acyl Carnitine Long Chain Saturated)	Lipid	1.09881	1.54086	0.813189	0.275745	15.9655	-0.21104	37.2582
100015836	ximenoylcarnitine (C26:1)*	Fatty Acid Metabolism (Acyl Carnitine Monounsaturated)	Lipid	1.08838	1.16896	0.988938	0.0546189	419.899	-0.0703877	350.166
100015837	arachidonoylcarnitine (C20:4)	Fatty Acid Metabolism (Acyl Carnitine Polyunsaturated)	Lipid	0.960921	1.11427	1.216	0.10863	131.793	0.176429	38.5187
100015838	eicosenoylcarnitine (C20:1)*	Fatty Acid Metabolism (Acyl Carnitine Monounsaturated)	Lipid	1.06147	1.50251	0.880498	0.279704	13.7292	-0.132556	62.413
100015839	dihomo-linoleoylcarnitine (C20:2)*	Fatty Acid Metabolism (Acyl Carnitine Polyunsaturated)	Lipid	1.09771	0.949987	1.10712	-0.105354	102.543	0.00645687	634.691
100015840	dihomo-linolenoylcarnitine (C20:3n3 or 6)*	Fatty Acid Metabolism (Acyl Carnitine Polyunsaturated)	Lipid	1.02363	0.851447	1.28183	-0.128294	69.398	0.173243	40.3246
100015882	glycosyl ceramide (d18:1/20:0 d16:1/22:0)*	Hexosylceramides (HCER)	Lipid	1.07932	1.33977	0.790473	0.170252	2.86912	-0.215772	0.0654999
100015923	N-oxalyl glycine (NOG)	Food Component/Plant	Xenobiotics	1.1076	0.932939	0.984257	-0.124806	43.6946	-0.0870035	51.7051
100015962	NNN-trimethyl-5-aminovalerate	Lysine Metabolism	Amino Acid	1.05889	1.23427	0.906997	0.117939	7.31569	-0.110564	10.7663
100015966	carotene diol (1)	Vitamin A Metabolism	Cofactors and Vitamins	1.20936	1.48608	1.01189	0.170246	150.151	-0.135074	211.443
100015967	carotene diol (2)	Vitamin A Metabolism	Cofactors and Vitamins	1.0042	1.49005	1.09162	0.31315	3.50033	0.061597	329.931
100015968	carotene diol (3)	Vitamin A Metabolism	Cofactors and Vitamins	1.3127	1.69285	0.923637	0.219556	84.419	-0.265744	61.3021
100015971	cortolone glucuronide (1)	Corticosteroids	Lipid	1.06965	1.14583	1.06884	0.0521509	230.031	-0.000566793	672.339
100016038	(N(1) + N(8))-acetylspermidine	Polyamine Metabolism	Amino Acid	0.977959	1.15135	0.994562	0.121231	42.4722	0.0120597	553.445
100016069	5-dodecenoylcarnitine (C12:1)	Fatty Acid Metabolism (Acyl Carnitine Monounsaturated)	Lipid	1.26728	1.32248	0.894659	0.0347048	547.926	-0.259025	57.3243
100019794	hydroxy-CMPF*	Fatty Acid Dicarboxylate	Lipid	1.54688	1.38756	1.10816	-0.0931969	305.408	-0.272748	61.1235
100019978	octadecenedioate (C18:1-DC)	Fatty Acid Dicarboxylate	Lipid	1.0845	1.40818	0.788487	0.208243	29.8472	-0.220963	2.49118
100019982	octadecadienedioate (C18:2-DC)*	Fatty Acid Dicarboxylate	Lipid	1.1376	1.78576	2.16588	0.382081	169.707	0.566616	222.652
100020004	3-carboxy-4-methyl-5-pentyl-2-furanpropionate (3-CMPFP)**	Fatty Acid Dicarboxylate	Lipid	1.06362	1.70139	0.689493	0.388523	0.0193389	-0.288587	2.20899
100020204	N-acetyl-2-aminooctanoate*	Fatty Acid Amino	Lipid	1.06307	2.04677	0.572537	0.562492	0.351139	-0.391697	0.308051
100020205	hydroxyasparagine**	Alanine and Aspartate Metabolism	Amino Acid	1.00108	0.879995	1.06644	-0.0900537	10.9008	0.0463641	64.5846
100020208	perfluorooctanoate (PFOA)	Chemical	Xenobiotics	0.953914	0.893733	0.901692	-0.045134	427.903	-0.0390837	459.179
100020211	3-hydroxybutyroylglycine**	Fatty Acid Metabolism (Acyl Glycine)	Lipid	0.943648	2.21788	0.702308	0.727342	0.0595123	-0.191275	21.3679
100020217	NNN-trimethyl-alanylproline betaine (TMAP)	Urea cycle; Arginine and Proline Metabolism	Amino Acid	0.957495	1.02971	1.01216	0.0522648	123.672	0.0397382	193.686
100020219	3-formylindole	Food Component/Plant	Xenobiotics	1.06869	1.04426	1.05516	-0.0171442	498.005	-0.0094685	573.637
100020241	gamma-glutamylcitrulline*	Gamma-glutamyl Amino Acid	Peptide	0.99008	1.1077	0.961051	0.0828416	59.9091	-0.0211992	425.936
100020254	glycine conjugate of C10H14O2 (1)*	Partially Characterized Molecules	Partially Characterized Molecules	1.10461	1.49912	0.874024	0.247867	13.6594	-0.167412	84.1748
100020261	glutamine conjugate of C6H10O2 (1)*	Partially Characterized Molecules	Partially Characterized Molecules	1.02764	1.9793	1.11762	0.55517	21.2494	0.0626442	496.687
100020276	sphingomyelin (d17:1/14:0 d16:1/15:0)*	Sphingomyelins	Lipid	1.21025	1.09715	0.905774	-0.0757821	276.368	-0.213833	5.72236
100020343	tetradecadienoate (14:2)*	Long Chain Polyunsaturated Fatty Acid (n3 and n6)	Lipid	1.15003	1.36505	0.943525	0.137515	195.334	-0.145681	178.642
100020361	3-amino-2-piperidone	Urea cycle; Arginine and Proline Metabolism	Amino Acid	0.977595	0.896913	1.02234	-0.060093	148.811	0.0322814	338.818
100020371	NN-dimethylalanine	Alanine and Aspartate Metabolism	Amino Acid	1.49006	1.63291	1.02381	0.0804772	448.823	-0.299108	40.9904
100020409	ascorbic acid 3-sulfate*	Ascorbate and Aldarate Metabolism	Cofactors and Vitamins	1.09989	1.17811	1.17835	0.0527673	345.471	0.0529254	310.112
100020414	6-bromotryptophan	Tryptophan Metabolism	Amino Acid	0.995626	0.846803	1.13161	-0.111811	10.7425	0.0951028	60.0604
100020478	dodecadienoate (12:2)*	Fatty Acid Dicarboxylate	Lipid	0.985044	1.24267	1.03488	0.176047	16.6042	0.0357762	485.659
100020487	N-acetyl-isoputreanine	Polyamine Metabolism	Amino Acid	1.14647	0.929083	1.16142	-0.154053	8.26795	0.0100095	579.238
100020496	sulfate of piperine metabolite C16H19NO3 (2)*	Food Component/Plant	Xenobiotics	1.2476	3.00688	0.537168	0.834093	37.2794	-0.548113	24.1558
100020536	4-ethylcatechol sulfate	Benzoate Metabolism	Xenobiotics	1.5802	1.24327	1.7879	-0.201877	296.68	0.111694	447.035
100020541	11beta-hydroxyandrosterone glucuronide	Androgenic Steroids	Lipid	1.12475	1.17008	1.14317	0.030455	467.748	0.012455	590.708
100020578	4-allylcatechol sulfate	Benzoate Metabolism	Xenobiotics	2.46914	3.8508	1.62282	0.483645	414.801	-0.403461	321.072
100020837	26-dihydroxybenzoic acid	Drug - Topical Agents	Xenobiotics	1.29557	0.738891	1.78346	-0.400685	2.85967	0.278027	85.8787
100020893	23-dihydroxy-5-methylthio-4-pentenoate (DMTPA)*	Methionine Cysteine SAM and Taurine Metabolism	Amino Acid	1.03768	0.935336	1.00613	-0.0743428	13.3864	-0.0225104	274.776
100021000	hydroxypalmitoyl sphingomyelin (d18:1/16:0(OH))**	Sphingomyelins	Lipid	1.02884	1.15314	0.838595	0.0857896	99.0712	-0.142051	13.0106
100021103	pregnenetriol sulfate*	Pregnenolone Steroids	Lipid	1.22585	1.19855	1.11778	-0.0178021	547.15	-0.071802	205.771
100021104	pregnenetriol disulfate*	Pregnenolone Steroids	Lipid	1.39951	1.49913	1.15563	0.0586827	429.704	-0.154635	120.053
100021105	eicosenedioate (C20:1-DC)*	Fatty Acid Dicarboxylate	Lipid	1.10736	0.881504	1.07528	-0.16355	160.854	-0.0221299	575.112
100021123	hydroxy-N6N6N6-trimethyllysine*	Lysine Metabolism	Amino Acid	1.03595	0.823807	0.980336	-0.158746	8.78823	-0.0399533	375.894
100021131	undecenoylcarnitine (C11:1)	Fatty Acid Metabolism (Acyl Carnitine Monounsaturated)	Lipid	1.0355	1.52645	1.01668	0.311732	44.8356	-0.013398	603.986
100021141	3-hydroxydecanoylcarnitine	Fatty Acid Metabolism (Acyl Carnitine Hydroxy)	Lipid	0.984812	1.3814	0.885859	0.262806	24.024	-0.0737811	277.725
100021162	palmitoyl-sphingosine-phosphoethanolamine (d18:1/16:0)	Ceramide PEs	Lipid	1.58912	1.20748	0.736025	-0.23006	163.086	-0.576672	7.99287
100021198	picolinoylglycine	Fatty Acid Metabolism (Acyl Glycine)	Lipid	0.993666	1.09317	0.980598	0.0702623	366.774	-0.00948826	636.878
100021324	35-dichloro-26-dihydroxybenzoic acid	Chemical	Xenobiotics	1.20988	1.2515	1.17683	0.0269155	497.237	-0.0217436	531.609
100021331	metabolonic lactone sulfate	Partially Characterized Molecules	Partially Characterized Molecules	1.21608	0.955712	1.22108	-0.180313	186.615	0.0032553	667.242
100021374	branched chain 14:0 dicarboxylic acid**	Fatty Acid Dicarboxylate	Lipid	1.77455	0.25627	2.82606	-1.14311	0.958345	0.463604	65.6329
100021709	branched-chain straight-chain or cyclopropyl 12:1 fatty acid*	Partially Characterized Molecules	Partially Characterized Molecules	1.07872	1.27833	0.823398	0.132279	86.1242	-0.189069	53.9663
100021711	decadienedioic acid (C10:2-DC)**	Fatty Acid Dicarboxylate	Lipid	1.09133	1.42826	0.885616	0.215507	135.916	-0.149383	243.632
100021727	cis-34-methyleneheptanoate	Fatty Acid Branched	Lipid	1.19703	1.79602	0.640602	0.347822	0.783008	-0.421329	0.596275
100021728	cis-34-methyleneheptanoylcarnitine	Fatty Acid Metabolism (Acyl Carnitine Medium Chain)	Lipid	1.18149	1.33611	0.794846	0.0987928	227.734	-0.281453	14.0682
100021784	4-chlorobenzoic acid	Chemical	Xenobiotics	0.973604	0.986595	1.03597	0.00946469	578.959	0.0448868	250.299
100021918	24-di-tert-butylphenol	Chemical	Xenobiotics	0.929508	1.1174	0.893268	0.134062	79.8615	-0.0273541	453.566
100021990	3-hydroxyoctanoylcarnitine (1)	Fatty Acid Metabolism (Acyl Carnitine Hydroxy)	Lipid	1.05553	1.3003	0.929183	0.162312	52.5267	-0.0915171	202.08
100021991	3-hydroxyoctanoylcarnitine (2)	Fatty Acid Metabolism (Acyl Carnitine Hydroxy)	Lipid	1.11362	1.3426	0.936397	0.148396	88.6309	-0.126341	113.033
100022004	bilirubin degradation product C16H18N2O5 (2)**	Partially Characterized Molecules	Partially Characterized Molecules	1.23534	0.948183	1.35392	-0.198366	18.6016	0.074572	376.775
100022005	bilirubin degradation product C17H18N2O4 (1)**	Partially Characterized Molecules	Partially Characterized Molecules	1.22739	0.910484	1.19569	-0.221418	16.0716	-0.0206824	573.07
100022006	bilirubin degradation product C17H18N2O4 (2)**	Partially Characterized Molecules	Partially Characterized Molecules	1.25227	0.88739	1.20915	-0.254988	11.5522	-0.0278906	546.389
100022007	bilirubin degradation product C17H18N2O4 (3)**	Partially Characterized Molecules	Partially Characterized Molecules	1.24709	0.865601	1.18053	-0.268416	8.84797	-0.0433788	479.387
100022008	bilirubin degradation product C17H20N2O5 (1)**	Partially Characterized Molecules	Partially Characterized Molecules	1.40612	0.952059	1.48795	-0.30171	36.4526	0.0482499	523.915
100022009	bilirubin degradation product C17H20N2O5 (2)**	Partially Characterized Molecules	Partially Characterized Molecules	1.41055	0.931986	1.40333	-0.319275	23.3519	-0.0043235	662.57
100022013	tetrahydrocortisol glucuronide	Corticosteroids	Lipid	0.988602	1.12765	1.06261	0.0975055	55.3144	0.0527198	203.007
100022015	bilirubin degradation product C16H18N2O5 (4)**	Partially Characterized Molecules	Partially Characterized Molecules	1.08732	0.929173	1.28575	-0.113667	61.7345	0.131017	207.581
100022041	NN-dimethyl-pro-pro	Modified Peptides	Peptide	1.02302	1.03126	1.0669	0.00586415	577.507	0.0309618	273.245
100022120	oxindolylalanine	Tryptophan Metabolism	Amino Acid	0.950907	0.845639	1.10681	-0.080024	32.9625	0.110914	15.4206
100022127	tetrahydrocortisone glucuronide (5)	Corticosteroids	Lipid	1.11037	1.2225	1.09672	0.0746865	271.783	-0.00936479	622.148
100022482	N-lactoyl phenylalanine	Lactoyl Amino Acid	Amino Acid	1.01574	0.851952	1.16527	-0.122263	79.7485	0.103235	110.144
999911299	X-11299	NA	NA	1.66977	1.25432	0.486436	-0.244023	207.786	-0.844861	3.65585
999911308	X-11308	NA	NA	1.12689	1.00813	1.02366	-0.08289	337.571	-0.0717768	344.59
999911315	X-11315	NA	NA	1.17793	1.21843	1.12756	0.0265836	541.215	-0.0337545	515.38
999911372	X-11372	NA	NA	1.196	1.02047	0.978536	-0.120188	164.166	-0.150444	84.4842
999911378	X-11378	NA	NA	1.32104	1.23592	1.06742	-0.0539	496.729	-0.166939	195.541
999911381	X-11381	NA	NA	1.19426	1.08191	0.966034	-0.0758272	118.565	-0.158449	21.2626
999911407	X-11407	NA	NA	1.87119	5.61739	1.26127	1.20462	152.737	-0.344516	186.113
999911444	X-11444	NA	NA	1.0619	0.960206	1.11805	-0.0729715	190.873	0.0387618	419.953
999911470	X-11470	NA	NA	1.07682	1.08636	1.14395	0.00660849	646.096	0.0458905	448.508
999911478	X-11478	NA	NA	1.13847	1.88595	0.823136	0.432463	0.162113	-0.23016	32.3331
999911483	X-11483	NA	NA	1.4166	1.27131	0.479064	-0.0894567	445.091	-0.708296	2.12341
999911787	X-11787	NA	NA	0.959326	1.06476	1.14213	0.0756147	65.3391	0.128686	20.3176
999911795	X-11795	NA	NA	1.07636	0.616793	1.74328	-0.360925	0.321823	0.401841	2.35777
999911880	X-11880	NA	NA	1.07496	1.11855	0.931856	0.0299952	503.39	-0.103094	138.587
999912026	X-12026	NA	NA	0.990155	0.986866	0.999741	-0.00238637	655.166	0.00693255	617.286
999912100	X-12100	NA	NA	1.05086	1.00425	1.04734	-0.0331659	163.131	-0.00247899	643.987
999912101	X-12101	NA	NA	1.03874	2.81325	0.656826	0.90334	1.23538	-0.299259	0.460725
999912411	X-12411	NA	NA	0.986132	0.906011	1.04706	-0.0594056	297.819	0.0435925	353.783
999912462	X-12462	NA	NA	1.07844	1.10812	1.07881	0.0204556	558.493	0.000254585	675.313
999912707	X-12707	NA	NA	1.08036	1.13346	0.961427	0.0363604	438.173	-0.0849303	208.838
999912729	X-12729	NA	NA	1.2572	1.12786	1.26929	-0.0851321	398.391	0.00770735	652.552
999912844	X-12844	NA	NA	1.05523	1.11774	1.00408	0.0432225	243.567	-0.0363604	316.7
999912847	X-12847	NA	NA	1.49989	0.471322	3.21208	-0.764753	1.78246	0.752666	37.3338
999913431	X-13431	NA	NA	1.10945	1.104	0.857957	-0.00373309	650.431	-0.18315	9.08182
999913553	X-13553	NA	NA	1.11931	1.24154	1.05555	0.0808952	114.524	-0.044069	235.198
999913684	X-13684	NA	NA	1.09435	1.29281	1.00158	0.130613	76.8254	-0.065366	83.3079
999913866	X-13866	NA	NA	1.31217	2.09036	0.898656	0.418526	70.7963	-0.284271	254.958
999914056	X-14056	NA	NA	1.14264	0.735866	1.24704	-0.303735	2.13044	0.0686387	235.569
999914939	X-14939	NA	NA	1.16304	1.21025	0.965825	0.0311481	463.856	-0.137924	91.7748
999915461	X-15461	NA	NA	0.952986	1.12385	0.929029	0.121002	8.63044	-0.0178068	488.685
999915486	X-15486	NA	NA	1.06456	1.20585	0.758635	0.095497	225.716	-0.231379	14.2998
999915503	X-15503	NA	NA	1.00391	1.03738	0.881337	0.0238988	503.351	-0.0910611	214.094
999916580	X-16580	NA	NA	1.03598	2.08334	0.581349	0.598774	0.0404584	-0.364565	0.362775
999916935	X-16935	NA	NA	1.30553	1.06663	1.04112	-0.157823	244.121	-0.175737	196.335
999917357	X-17357	NA	NA	1.02306	0.901584	1.09492	-0.0893386	56.6399	0.0503549	258.047
999917653	X-17653	NA	NA	1.09916	0.89404	0.93992	-0.148345	137.266	-0.113815	196.107
999917654	X-17654	NA	NA	1.04421	0.942422	0.954281	-0.0736847	320.528	-0.0649039	288.059
999918779	X-18779	NA	NA	1.09201	0.985	0.948621	-0.075754	126.655	-0.10244	79.237
999918899	X-18899	NA	NA	1.07087	1.10004	0.979826	0.0201746	560.97	-0.064866	413.595
999918913	X-18913	NA	NA	1.26775	1.58171	0.847122	0.187062	84.3762	-0.295985	3.3342
999918921	X-18921	NA	NA	1.09636	1.60564	0.776497	0.31375	4.06518	-0.238854	8.50769
999919141	X-19141	NA	NA	1.05484	1.21639	0.86299	0.109182	146.401	-0.141407	55.8494
999919438	X-19438	NA	NA	1.17758	0.926061	1.25709	-0.177071	173.833	0.0517389	446.299
999921258	X-21258	NA	NA	1.11386	0.985326	1.28684	-0.0905064	411.711	0.113476	289.297
999921310	X-21310	NA	NA	1.01302	1.10333	0.651395	0.0633155	322.055	-0.285674	27.3693
999921319	X-21319	NA	NA	1.05327	1.66184	0.76436	0.374496	0.145041	-0.218781	13.2332
999921339	X-21339	NA	NA	0.983087	0.963549	0.961872	-0.014284	595.095	-0.0155171	583.844
999921353	X-21353	NA	NA	1.41985	1.3495	0.817624	-0.0425619	494.314	-0.412863	2.78913
999921364	X-21364	NA	NA	1.13893	1.18547	0.916912	0.0310518	435.796	-0.158108	24.4672
999921383	X-21383	NA	NA	1.04844	1.0144	1.39813	-0.0241735	515.756	0.227389	28.5372
999921441	X-21441	NA	NA	1.23567	1.41841	1.20954	0.113352	225.941	-0.0169591	575.401
999921467	X-21467	NA	NA	1.03066	1.05674	1.04969	0.0184085	579.289	0.0134552	602.417
999921470	X-21470	NA	NA	1.44272	1.8081	0.962057	0.201107	179.283	-0.316119	36.3515
999921471	X-21471	NA	NA	1.01691	1.21862	0.882231	0.137517	74.3977	-0.0996997	199.231
999921736	X-21736	NA	NA	1.02088	6.39722	0.272799	1.872	0.0212226	-0.666982	0.00638555
999922162	X-22162	NA	NA	1.0436	0.833848	1.23585	-0.156239	6.81846	0.129707	24.8568
999923636	X-23636	NA	NA	1.01181	1.00871	1.07815	-0.00222368	646.217	0.0468039	208.379
999923639	X-23639	NA	NA	1.359	0.374591	1.36292	-0.779173	0.107796	0.00239543	668.413
999923644	X-23644	NA	NA	1.71452	2.88269	1.69852	0.516356	212.433	-0.00853052	661.556
999923654	X-23654	NA	NA	1.01958	0.964099	1.0833	-0.0401882	402.4	0.0448125	363.464
999923680	X-23680	NA	NA	1.08682	0.977155	1.0046	-0.0778817	244.867	-0.0579918	332.711
999923739	X-23739	NA	NA	0.994094	0.978597	1.05405	-0.0112557	572.07	0.0427384	226.296
999923782	X-23782	NA	NA	1.21043	1.55391	0.875029	0.208382	86.093	-0.237411	21.0532
999923787	X-23787	NA	NA	1.15557	1.60701	0.911581	0.274322	80.3634	-0.173306	64.2017
999924295	X-24295	NA	NA	1.22967	0.813128	1.23175	-0.298351	40.4252	0.00134106	670.956
999924307	X-24307	NA	NA	1.17584	1.19185	1.09738	0.0105735	619.366	-0.0529867	389.682
999924328	X-24328	NA	NA	1.12415	1.22266	0.967325	0.0654018	408.239	-0.110648	169.093
999924337	X-24337	NA	NA	1.0446	0.821909	1.07725	-0.166371	33.6747	0.0228557	537.374
999924544	X-24544	NA	NA	1.24258	1.69929	1.2323	0.267423	99.2409	-0.00663019	643.755
999924546	X-24546	NA	NA	1.38521	1.7233	1.20032	0.191244	200.706	-0.1164	222.07
999924556	X-24556	NA	NA	0.996396	1.43624	0.724565	0.287257	1.85762	-0.211165	16.9865
999924588	X-24588	NA	NA	1.02523	1.05383	1.03625	0.0202355	535.278	0.00783252	602.635
999924949	X-24949	NA	NA	1.20739	2.49238	0.540379	0.661867	0.00710195	-0.519059	0.154684
999924951	X-24951	NA	NA	1.27814	1.20703	0.967559	-0.0457529	507.479	-0.211451	88.4366
999924970	X-24970	NA	NA	0.9569	1.1998	1.13044	0.168799	61.173	0.122582	199.998
999925172	X-25172	NA	NA	1.09581	1.16084	1.10913	0.0440873	358.93	0.00913857	620.012
999925265	X-25265	NA	NA	1.03027	1.00783	1.01777	-0.0160348	576.223	-0.00891461	615.078
999925343	X-25343	NA	NA	1.12142	0.704811	1.2726	-0.315417	4.75532	0.099314	172.065
999925371	X-25371	NA	NA	1.05508	1.00124	0.976391	-0.0383022	362.191	-0.0563258	159.644
999925420	X-25420	NA	NA	1.15123	1.39718	1.06012	0.156175	178.374	-0.0624342	275.016
999925519	X-25519	NA	NA	0.976584	1.33834	0.838669	0.242476	33.6552	-0.104347	81.9959
999925790	X-25790	NA	NA	1.15158	0.634324	1.21552	-0.396702	0.19947	0.0422485	452.877
999925810	X-25810	NA	NA	1.02792	1.35965	0.887797	0.218568	1.16964	-0.103299	84.9026
999926111	X-26111	NA	NA	1.65512	1.13154	0.502455	-0.31688	85.6279	-0.821456	1.48647
999926119	X-26119	NA	NA	1.07536	1.06245	0.993466	-0.00900336	619.002	-0.0580807	211.888
